# Supplementary material for: catena-Poly[[[bis­(1,10-phenanthroline-κ2 N,N′)manganese(II)]-μ-2,2′-dithio­dibenzoato-κ2 O,O] methanol hemisolvate monohydrate]
Source: Acta Crystallogr Sect E Struct Rep Online. 2009 Sep 16;65(Pt 10):m1221–2. doi: 10.1107/S1600536809033388 (PMC2970205; doi:10.1107/S1600536809033388)
Supplement: Supplementary file 1 [file e-65-m1221-sup1.cif]

##############################################################################
###                                                                        ###
###        Electronic paper (Acta Crystallographica Section E)             ###
###                                                                        ###
##############################################################################
#                                                                            #
# This CIF contains the data in a paper accepted for publication in Acta     #
# Crystallographica Section E. It conforms to the requirements of Notes      #
# for Authors for Section E, and has been peer reviewed under the auspices   #
# of the IUCr Commission on Journals.                                        #
#                                                                            #
# Full details of the Crystallographic Information File format               #
# are given in the paper "The Crystallographic Information File (CIF):       #
# a New Standard Archive File for Crystallography" by S. R. Hall, F. H.      #
# Allen and I. D. Brown [Acta Cryst. (1991), A47, 655-685].                  #
#                                                                            #
# The current version of the core CIF dictionary is obtainable from          #
# ftp://ftp.iucr.org/pub/cif_core.dic. The current version number is 2.4.    #
#                                                                            #
# Software is freely available for graphical display of the structure(s) in  #
# this CIF.  For information consult the CIF home page http://www.iucr.org/  #
# cif/home.html                                                              #
#                                                                            #
# This file may be used for bona fide research purposes within the           #
# scientific community so long as proper attribution is given to the journal # 
# article from which it was obtained.                                        #
#                                                                            #
##############################################################################
                                             
data_I
_audit_creation_method     SHELXL-97
_chemical_name_systematic
;
<i>catena</i>-Poly[[[bis(1,10-phenanthroline-
\k^2^<i>N</i>,<i>N</i>')manganese(II)]-\m-2,2'-dithiodibenzoato-
\k^2^<i>O</i>,<i>O</i>] methanol hemisolvate monohydrate]
;
_chemical_name_common     ?
_chemical_formula_moiety     'C38 H24 Mn N4 O4 S2, 0.5(C H4 O), H2 O'
_chemical_formula_sum     'C38.50 H28 Mn N4 O5.50 S2'
_chemical_formula_iupac     '[Mn (C14 H8 O4 S2) (C12 H8 N2)2], 0.5C H4 O, H2 O'
_chemical_formula_weight     753.71
_chemical_melting_point     ?
_symmetry_cell_setting     Monoclinic
_symmetry_space_group_name_H-M     'P 21/c'
_symmetry_space_group_name_Hall     '-P 2ybc'
loop_
    _symmetry_equiv_pos_site_id
    _symmetry_equiv_pos_as_xyz
    1 x,y,z
    2 -x,1/2+y,1/2-z
    3 -x,-y,-z
    4 x,1/2-y,1/2+z
_cell_length_a     12.8267(11)
_cell_length_b     18.3219(15)
_cell_length_c     16.7197(10)
_cell_angle_alpha     90.00
_cell_angle_beta     119.989(4)
_cell_angle_gamma     90.00
_cell_volume     3403.2(5)
_cell_formula_units_Z     4
_cell_measurement_reflns_used     4825
_cell_measurement_theta_min     2.47
_cell_measurement_theta_max     22.59
_cell_measurement_temperature     296(2)
_exptl_crystal_description     Block
_exptl_crystal_colour     Yellow
_exptl_crystal_size_max     0.21
_exptl_crystal_size_mid     0.15
_exptl_crystal_size_min     0.13
_exptl_crystal_density_diffrn     1.471
_exptl_crystal_density_meas     ?
_exptl_crystal_density_method     'not measured'
_exptl_crystal_F_000     1552
_exptl_absorpt_coefficient_mu     0.564
_exptl_absorpt_correction_type     multi-scan
_exptl_absorpt_process_details     '(SADABS; Bruker, 2007)'
_exptl_absorpt_correction_T_min     0.8907
_exptl_absorpt_correction_T_max     0.9302
_exptl_special_details
;
;
_diffrn_ambient_temperature     296(2)
_diffrn_radiation_type     MoK\a
_diffrn_radiation_wavelength     0.71073
_diffrn_radiation_source     'fine-focus sealed tube'
_diffrn_radiation_monochromator     graphite
_diffrn_measurement_device_type     'Bruker SMART CCD area-detector'
_diffrn_measurement_method     '\f and \w'
_diffrn_detector_area_resol_mean     ?
_diffrn_reflns_number     24723
_diffrn_reflns_av_R_equivalents     0.0359
_diffrn_reflns_av_sigmaI/netI     0.0313
_diffrn_reflns_theta_min     2.47
_diffrn_reflns_theta_max     25.00
_diffrn_reflns_theta_full     25.00
_diffrn_measured_fraction_theta_max     0.998
_diffrn_measured_fraction_theta_full     0.998
_diffrn_reflns_limit_h_min     -15
_diffrn_reflns_limit_h_max     15
_diffrn_reflns_limit_k_min     -21
_diffrn_reflns_limit_k_max     21
_diffrn_reflns_limit_l_min     -19
_diffrn_reflns_limit_l_max     19
_diffrn_standards_number     0
_diffrn_standards_interval_count     ?
_diffrn_standards_interval_time     ?
_diffrn_standards_decay_%     0
_refine_special_details
;
Refinement of <i>F</i>^2^ against ALL reflections. The weighted <i>R</i>-factor
<i>wR</i> and goodness of fit <i>S</i> are based on <i>F</i>^2^, conventional
<i>R</i>-factors <i>R</i> are based on <i>F</i>, with <i>F</i> set to zero for
negative <i>F</i>^2^. The threshold expression of <i>F</i>^2^ >
\s(<i>F</i>^2^) is used only for calculating <i>R</i>-factors(gt) <i>etc</i>.
and is not relevant to the choice of reflections for refinement.
<i>R</i>-factors based on <i>F</i>^2^ are statistically about twice as large
as those based on <i>F</i>, and <i>R</i>- factors based on ALL data will be
even larger.
;
_reflns_number_total     5981
_reflns_number_gt     4429
_reflns_threshold_expression     I>2\s(I)
_refine_ls_structure_factor_coef     Fsqd
_refine_ls_matrix_type     full
_refine_ls_R_factor_all     0.0608
_refine_ls_R_factor_gt     0.0401
_refine_ls_wR_factor_gt     0.0963
_refine_ls_wR_factor_ref     0.1095
_refine_ls_goodness_of_fit_ref     1.023
_refine_ls_restrained_S_all     1.023
_refine_ls_number_reflns     5981
_refine_ls_number_parameters     470
_refine_ls_number_restraints     0
_refine_ls_hydrogen_treatment     constr
_refine_ls_weighting_scheme     calc
_refine_ls_weighting_details
          'calc w=1/[\s^2^(Fo^2^)+(0.049P)^2^+1.4453P] where P=(Fo^2^+2Fc^2^)/3'
_atom_sites_solution_hydrogens     geom
_atom_sites_solution_primary     direct
_atom_sites_solution_secondary     difmap
_refine_ls_shift/su_max     0.000
_refine_ls_shift/su_mean     0.000
_refine_diff_density_max     0.442
_refine_diff_density_min     -0.221
_refine_ls_extinction_method     none
_refine_ls_extinction_coef     ?
loop_
    _atom_type_symbol
    _atom_type_description
    _atom_type_scat_dispersion_real
    _atom_type_scat_dispersion_imag
    _atom_type_scat_source
    'C' 'C' 0.0033 0.0016
                         'International Tables Vol C Tables 4.2.6.8 and 6.1.1.4'
    'H' 'H' 0.0000 0.0000
                         'International Tables Vol C Tables 4.2.6.8 and 6.1.1.4'
    'Mn' 'Mn' 0.3368 0.7283
                         'International Tables Vol C Tables 4.2.6.8 and 6.1.1.4'
    'N' 'N' 0.0061 0.0033
                         'International Tables Vol C Tables 4.2.6.8 and 6.1.1.4'
    'O' 'O' 0.0106 0.0060
                         'International Tables Vol C Tables 4.2.6.8 and 6.1.1.4'
    'S' 'S' 0.1246 0.1234
                         'International Tables Vol C Tables 4.2.6.8 and 6.1.1.4'
_computing_data_collection     'SMART (Bruker, 2007)'
_computing_cell_refinement     'SAINT (Bruker, 2007)'
_computing_data_reduction     'SAINT (Bruker, 2007)'
_computing_structure_solution     'SHELXS97 (Sheldrick, 2008)'
_computing_structure_refinement     'SHELXL97 (Sheldrick, 2008)'
_computing_molecular_graphics     'SHELXTL (Sheldrick, 2008)'
_computing_publication_material     'SHELXTL (Sheldrick, 2008)'
loop_
    _atom_site_type_symbol
    _atom_site_label
    _atom_site_fract_x
    _atom_site_fract_y
    _atom_site_fract_z
    _atom_site_U_iso_or_equiv
    _atom_site_thermal_displace_type
    _atom_site_calc_flag
    _atom_site_refinement_flags
    _atom_site_occupancy
    Mn Mn1 -0.17651(4) -0.34583(2) 0.22410(3) 0.04550(10)
                                                        Uani . . 1.000
    S S1 0.49716(7) -0.28167(4) 0.58988(5) 0.0579(3) Uani . . 1.000
    S S2 0.31804(6) -0.29936(4) 0.49668(5) 0.0535(3) Uani . . 1.000
    O O1 0.08644(17) -0.31820(12) 0.38122(14) 0.0644(8) Uani . . 1.000
    O O2 -0.01362(17) -0.31846(12) 0.22892(14) 0.0646(8) Uani . . 1.000
    O O3 0.73250(18) -0.25437(11) 0.69145(16) 0.0730(8) Uani . . 1.000
    O O4 0.8689(2) -0.32620(13) 0.79592(17) 0.0849(9) Uani . . 1.000
    N N1 -0.2507(2) -0.37311(13) 0.07076(15) 0.0498(8) Uani . . 1.000
    N N2 -0.38325(19) -0.39268(12) 0.15489(15) 0.0485(8) Uani . . 1.000
    N N3 -0.1817(2) -0.36620(14) 0.35626(16) 0.0557(8) Uani . . 1.000
    N N4 -0.1148(2) -0.46339(13) 0.26842(18) 0.0584(8) Uani . . 1.000
    C C1 -0.1851(3) -0.36745(17) 0.0302(2) 0.0623(11) Uani . . 1.000
    C C2 -0.2331(3) -0.3758(2) -0.0646(2) 0.0748(16) Uani . . 1.000
    C C3 -0.3531(4) -0.38746(18) -0.1191(2) 0.0738(13) Uani . . 1.000
    C C4 -0.4252(3) -0.39356(16) -0.07957(19) 0.0581(10) Uani . . 1.000
    C C5 -0.5516(3) -0.40680(18) -0.1320(2) 0.0743(11) Uani . . 1.000
    C C6 -0.6177(3) -0.41452(18) -0.0915(2) 0.0753(11) Uani . . 1.000
    C C7 -0.5644(3) -0.41030(15) 0.0066(2) 0.0579(10) Uani . . 1.000
    C C8 -0.6300(3) -0.42031(17) 0.0518(3) 0.0723(13) Uani . . 1.000
    C C9 -0.5729(3) -0.41726(18) 0.1452(3) 0.0721(14) Uani . . 1.000
    C C10 -0.4496(3) -0.40331(17) 0.1942(2) 0.0621(11) Uani . . 1.000
    C C11 -0.4404(2) -0.39659(14) 0.06130(19) 0.0471(9) Uani . . 1.000
    C C12 -0.3696(2) -0.38726(13) 0.01737(18) 0.0457(9) Uani . . 1.000
    C C13 -0.2132(3) -0.3183(2) 0.4003(2) 0.0697(11) Uani . . 1.000
    C C14 -0.2331(3) -0.3376(3) 0.4723(2) 0.0876(18) Uani . . 1.000
    C C15 -0.2183(3) -0.4079(3) 0.5000(3) 0.0922(16) Uani . . 1.000
    C C16 -0.1834(3) -0.4606(2) 0.4572(2) 0.0744(13) Uani . . 1.000
    C C17 -0.1619(3) -0.5365(3) 0.4840(3) 0.0984(18) Uani . . 1.000
    C C18 -0.1265(4) -0.5835(3) 0.4415(3) 0.1012(18) Uani . . 1.000
    C C19 -0.1097(3) -0.56169(19) 0.3673(3) 0.0795(14) Uani . . 1.000
    C C20 -0.0700(3) -0.6082(2) 0.3213(4) 0.0980(16) Uani . . 1.000
    C C21 -0.0507(3) -0.5831(2) 0.2538(3) 0.0930(18) Uani . . 1.000
    C C22 -0.0754(3) -0.50955(18) 0.2286(3) 0.0729(14) Uani . . 1.000
    C C23 -0.1305(2) -0.48828(16) 0.3376(2) 0.0596(10) Uani . . 1.000
    C C24 -0.1663(2) -0.43674(18) 0.3844(2) 0.0578(10) Uani . . 1.000
    C C25 0.0819(2) -0.31284(14) 0.3061(2) 0.0469(9) Uani . . 1.000
    C C26 0.1968(2) -0.29911(13) 0.30474(18) 0.0426(8) Uani . . 1.000
    C C27 0.1924(3) -0.29218(15) 0.2204(2) 0.0541(10) Uani . . 1.000
    C C28 0.2948(3) -0.28131(18) 0.2144(2) 0.0653(12) Uani . . 1.000
    C C29 0.4040(3) -0.27815(18) 0.2940(2) 0.0683(14) Uani . . 1.000
    C C30 0.4127(3) -0.28476(16) 0.3790(2) 0.0573(11) Uani . . 1.000
    C C31 0.3091(2) -0.29420(13) 0.38594(19) 0.0452(9) Uani . . 1.000
    C C32 0.5624(2) -0.37108(14) 0.62171(18) 0.0481(9) Uani . . 1.000
    C C33 0.4918(3) -0.43378(17) 0.5900(2) 0.0722(11) Uani . . 1.000
    C C34 0.5419(3) -0.50228(18) 0.6173(3) 0.0796(14) Uani . . 1.000
    C C35 0.6624(3) -0.50987(17) 0.6763(2) 0.0681(11) Uani . . 1.000
    C C36 0.7333(3) -0.44861(16) 0.7096(2) 0.0569(11) Uani . . 1.000
    C C37 0.6853(2) -0.37882(14) 0.68310(17) 0.0439(9) Uani . . 1.000
    C C38 0.7696(2) -0.31497(16) 0.7255(2) 0.0506(10) Uani . . 1.000
    O O5 0.0758(8) -0.0482(5) 0.4927(9) 0.193(6) Uani . . 0.500
    C C39 0.0897(12) -0.0435(7) 0.5697(8) 0.164(7) Uani . . 0.500
    O O6 0.0555(3) -0.1944(2) 0.4728(2) 0.1689(18) Uani . . 1.000
    H H1A -0.10340 -0.35750 0.06660 0.0750 Uiso calc R 1.000
    H H2A -0.18350 -0.37340 -0.09040 0.0900 Uiso calc R 1.000
    H H3A -0.38680 -0.39130 -0.18270 0.0890 Uiso calc R 1.000
    H H5A -0.58870 -0.41010 -0.19600 0.0890 Uiso calc R 1.000
    H H6A -0.70000 -0.42280 -0.12760 0.0900 Uiso calc R 1.000
    H H8A -0.71240 -0.42900 0.01800 0.0870 Uiso calc R 1.000
    H H9A -0.61540 -0.42440 0.17630 0.0870 Uiso calc R 1.000
    H H10A -0.41170 -0.40140 0.25820 0.0750 Uiso calc R 1.000
    H H13A -0.22250 -0.26970 0.38210 0.0840 Uiso calc R 1.000
    H H14A -0.25610 -0.30260 0.50070 0.1050 Uiso calc R 1.000
    H H15A -0.23130 -0.42150 0.54790 0.1110 Uiso calc R 1.000
    H H17A -0.17290 -0.55290 0.53190 0.1190 Uiso calc R 1.000
    H H18A -0.11240 -0.63180 0.46100 0.1220 Uiso calc R 1.000
    H H20A -0.05670 -0.65720 0.33760 0.1170 Uiso calc R 1.000
    H H21A -0.02200 -0.61380 0.22490 0.1120 Uiso calc R 1.000
    H H22A -0.06350 -0.49230 0.18150 0.0880 Uiso calc R 1.000
    H H27A 0.11820 -0.29490 0.16630 0.0650 Uiso calc R 1.000
    H H28A 0.28970 -0.27620 0.15720 0.0780 Uiso calc R 1.000
    H H29A 0.47340 -0.27140 0.29050 0.0820 Uiso calc R 1.000
    H H30A 0.48790 -0.28300 0.43220 0.0690 Uiso calc R 1.000
    H H33A 0.40940 -0.42940 0.54980 0.0870 Uiso calc R 1.000
    H H34A 0.49320 -0.54350 0.59530 0.0950 Uiso calc R 1.000
    H H35A 0.69640 -0.55610 0.69390 0.0810 Uiso calc R 1.000
    H H36A 0.81530 -0.45390 0.75070 0.0680 Uiso calc R 1.000
    H H5 0.09040 -0.09100 0.48120 0.2320 Uiso . . 0.500
    H H39A 0.03240 -0.00960 0.56930 0.1960 Uiso calc . 0.500
    H H39B 0.16980 -0.02660 0.61150 0.1960 Uiso calc . 0.500
    H H39C 0.07810 -0.09050 0.58930 0.1960 Uiso calc . 0.500
    H H61 -0.00090 -0.18860 0.41740 0.2030 Uiso . R 1.000
    H H62 0.11950 -0.21100 0.47610 0.2030 Uiso . R 1.000
loop_
    _atom_site_aniso_label
    _atom_site_aniso_U_11
    _atom_site_aniso_U_22
    _atom_site_aniso_U_33
    _atom_site_aniso_U_12
    _atom_site_aniso_U_13
    _atom_site_aniso_U_23
    Mn1 0.0396(2) 0.0502(3) 0.0402(2) 0.0029(2) 0.0151(2) 0.0016(2)
    S1 0.0464(4) 0.0476(4) 0.0551(5) 0.0001(3) 0.0070(4) -0.0044(3)
    S2 0.0406(4) 0.0624(5) 0.0476(4) 0.0012(3) 0.0146(3) 0.0014(3)
    O1 0.0431(12) 0.0929(16) 0.0549(13) -0.0011(11) 0.0228(10) 0.0116(11)
    O2 0.0371(11) 0.0890(15) 0.0533(13) -0.0019(10) 0.0118(10) -0.0042(11)
    O3 0.0451(12) 0.0488(12) 0.0925(17) -0.0049(10) 0.0100(12) 0.0039(11)
    O4 0.0589(15) 0.0882(17) 0.0722(16) -0.0074(13) 0.0062(13) 0.0006(13)
    N1 0.0428(13) 0.0584(14) 0.0457(13) -0.0035(11) 0.0202(11) -0.0033(11)
    N2 0.0422(13) 0.0495(13) 0.0518(14) -0.0015(10) 0.0219(12) -0.0046(11)
    N3 0.0474(14) 0.0647(16) 0.0460(14) -0.0040(12) 0.0167(12) 0.0039(12)
    N4 0.0401(13) 0.0572(15) 0.0635(16) 0.0029(11) 0.0152(12) 0.0023(13)
    C1 0.0587(19) 0.078(2) 0.0518(18) -0.0071(16) 0.0289(16) -0.0027(15)
    C2 0.084(3) 0.091(3) 0.060(2) -0.008(2) 0.044(2) 0.0003(19)
    C3 0.094(3) 0.077(2) 0.0452(18) -0.008(2) 0.031(2) -0.0023(16)
    C4 0.065(2) 0.0525(17) 0.0433(16) -0.0029(15) 0.0169(16) 0.0013(13)
    C5 0.068(2) 0.070(2) 0.0468(18) -0.0133(18) 0.0000(18) -0.0030(16)
    C6 0.0478(19) 0.073(2) 0.070(2) -0.0080(16) 0.0030(18) -0.0004(18)
    C7 0.0417(16) 0.0490(17) 0.067(2) -0.0033(13) 0.0152(16) -0.0027(14)
    C8 0.0407(18) 0.068(2) 0.095(3) -0.0079(15) 0.0240(19) -0.0082(19)
    C9 0.056(2) 0.075(2) 0.097(3) -0.0094(17) 0.047(2) -0.011(2)
    C10 0.0540(19) 0.070(2) 0.068(2) -0.0034(15) 0.0347(17) -0.0078(16)
    C11 0.0413(15) 0.0390(15) 0.0512(17) -0.0002(11) 0.0157(13) -0.0030(12)
    C12 0.0437(16) 0.0385(14) 0.0449(15) -0.0005(12) 0.0147(13) -0.0001(12)
    C13 0.069(2) 0.085(2) 0.0546(19) -0.0061(19) 0.0305(18) -0.0088(17)
    C14 0.073(3) 0.132(4) 0.058(2) -0.011(2) 0.033(2) -0.013(2)
    C15 0.069(2) 0.150(4) 0.054(2) -0.024(3) 0.028(2) 0.011(3)
    C16 0.0443(18) 0.104(3) 0.055(2) -0.0211(18) 0.0098(16) 0.022(2)
    C17 0.056(2) 0.126(4) 0.082(3) -0.025(2) 0.011(2) 0.050(3)
    C18 0.059(2) 0.089(3) 0.111(4) -0.015(2) 0.009(2) 0.049(3)
    C19 0.0430(19) 0.060(2) 0.092(3) -0.0111(16) 0.0010(18) 0.018(2)
    C20 0.052(2) 0.054(2) 0.131(4) -0.0039(18) 0.003(2) 0.005(2)
    C21 0.051(2) 0.067(3) 0.125(4) 0.0073(18) 0.017(2) -0.019(2)
    C22 0.0478(19) 0.065(2) 0.090(3) 0.0061(16) 0.0225(18) -0.0116(18)
    C23 0.0324(15) 0.0571(19) 0.063(2) -0.0049(13) 0.0042(14) 0.0131(15)
    C24 0.0370(15) 0.072(2) 0.0475(17) -0.0069(14) 0.0085(13) 0.0145(15)
    C25 0.0372(15) 0.0441(15) 0.0525(18) 0.0045(12) 0.0172(14) 0.0040(13)
    C26 0.0384(14) 0.0359(14) 0.0476(16) 0.0004(11) 0.0170(13) 0.0023(11)
    C27 0.0498(17) 0.0548(17) 0.0514(17) 0.0032(13) 0.0206(15) 0.0043(13)
    C28 0.070(2) 0.072(2) 0.064(2) 0.0009(17) 0.0411(19) 0.0058(16)
    C29 0.059(2) 0.077(2) 0.083(3) -0.0107(17) 0.046(2) -0.0040(18)
    C30 0.0418(17) 0.0591(18) 0.065(2) -0.0078(14) 0.0222(15) -0.0044(15)
    C31 0.0406(15) 0.0368(14) 0.0529(16) -0.0014(11) 0.0195(13) 0.0011(12)
    C32 0.0502(17) 0.0451(15) 0.0404(15) -0.0015(13) 0.0162(13) -0.0009(12)
    C33 0.0515(19) 0.0539(19) 0.077(2) -0.0056(15) 0.0064(17) -0.0032(16)
    C34 0.072(2) 0.0468(19) 0.095(3) -0.0109(17) 0.023(2) -0.0010(18)
    C35 0.079(2) 0.0455(18) 0.078(2) 0.0070(16) 0.038(2) 0.0061(16)
    C36 0.0528(18) 0.0576(18) 0.0582(19) 0.0072(15) 0.0261(15) 0.0029(15)
    C37 0.0466(16) 0.0476(15) 0.0393(14) -0.0001(12) 0.0229(13) -0.0028(12)
    C38 0.0372(16) 0.0608(19) 0.0486(17) 0.0011(13) 0.0176(14) -0.0057(14)
    O5 0.156(8) 0.119(6) 0.362(16) -0.035(5) 0.172(11) -0.060(8)
    C39 0.199(13) 0.188(13) 0.170(11) -0.127(10) 0.142(10) -0.112(9)
    O6 0.121(3) 0.224(4) 0.089(2) 0.080(3) -0.002(2) -0.051(2)
_geom_special_details
;
 Bond distances, angles etc. have been calculated using the
 rounded fractional coordinates. All su's are estimated
 from the variances of the (full) variance-covariance matrix.
 The cell esds are taken into account in the estimation of
 distances, angles and torsion angles
;
loop_
    _geom_bond_atom_site_label_1
    _geom_bond_atom_site_label_2
    _geom_bond_site_symmetry_1
    _geom_bond_site_symmetry_2
    _geom_bond_distance
    _geom_bond_publ_flag
    Mn1 O2 . . 2.111(3) no
    Mn1 N1 . . 2.300(2) no
    Mn1 N2 . . 2.458(3) no
    Mn1 N3 . . 2.275(3) no
    Mn1 N4 . . 2.287(2) no
    Mn1 O3 . 4_444 2.096(2) no
    S1 S2 . . 2.0574(12) no
    S1 C32 . . 1.795(3) no
    S2 C31 . . 1.800(3) no
    O1 C25 . . 1.232(4) no
    O2 C25 . . 1.264(4) no
    O3 C38 . . 1.230(4) no
    O4 C38 . . 1.246(4) no
    O5 C39 . . 1.211(18) no
    O5 H5 . . 0.8500 no
    O6 H61 . . 0.8500 no
    O6 H62 . . 0.8500 no
    N1 C1 . . 1.323(5) no
    N1 C12 . . 1.352(4) no
    N2 C11 . . 1.358(4) no
    N2 C10 . . 1.324(5) no
    N3 C13 . . 1.332(5) no
    N3 C24 . . 1.356(4) no
    N4 C22 . . 1.323(5) no
    N4 C23 . . 1.349(4) no
    C1 C2 . . 1.393(4) no
    C2 C3 . . 1.358(6) no
    C3 C4 . . 1.384(6) no
    C4 C5 . . 1.427(5) no
    C4 C12 . . 1.412(4) no
    C5 C6 . . 1.331(6) no
    C6 C7 . . 1.429(4) no
    C7 C11 . . 1.405(5) no
    C7 C8 . . 1.396(6) no
    C8 C9 . . 1.355(6) no
    C9 C10 . . 1.394(6) no
    C11 C12 . . 1.435(4) no
    C13 C14 . . 1.395(5) no
    C14 C15 . . 1.350(8) no
    C15 C16 . . 1.402(6) no
    C16 C17 . . 1.445(7) no
    C16 C24 . . 1.410(5) no
    C17 C18 . . 1.332(7) no
    C18 C19 . . 1.419(7) no
    C19 C23 . . 1.412(5) no
    C19 C20 . . 1.403(6) no
    C20 C21 . . 1.351(7) no
    C21 C22 . . 1.400(5) no
    C23 C24 . . 1.440(4) no
    C25 C26 . . 1.506(4) no
    C26 C31 . . 1.404(4) no
    C26 C27 . . 1.389(4) no
    C27 C28 . . 1.381(6) no
    C28 C29 . . 1.369(5) no
    C29 C30 . . 1.374(5) no
    C30 C31 . . 1.401(5) no
    C32 C37 . . 1.393(4) no
    C32 C33 . . 1.393(4) no
    C33 C34 . . 1.380(5) no
    C34 C35 . . 1.363(6) no
    C35 C36 . . 1.375(5) no
    C36 C37 . . 1.392(4) no
    C37 C38 . . 1.508(4) no
    C1 H1A . . 0.9300 no
    C2 H2A . . 0.9300 no
    C3 H3A . . 0.9300 no
    C5 H5A . . 0.9300 no
    C6 H6A . . 0.9300 no
    C8 H8A . . 0.9300 no
    C9 H9A . . 0.9300 no
    C10 H10A . . 0.9300 no
    C13 H13A . . 0.9300 no
    C14 H14A . . 0.9300 no
    C15 H15A . . 0.9300 no
    C17 H17A . . 0.9300 no
    C18 H18A . . 0.9300 no
    C20 H20A . . 0.9300 no
    C21 H21A . . 0.9300 no
    C22 H22A . . 0.9300 no
    C27 H27A . . 0.9300 no
    C28 H28A . . 0.9300 no
    C29 H29A . . 0.9300 no
    C30 H30A . . 0.9300 no
    C33 H33A . . 0.9300 no
    C34 H34A . . 0.9300 no
    C35 H35A . . 0.9300 no
    C36 H36A . . 0.9300 no
    C39 H39C . . 0.9600 no
    C39 H39A . . 0.9600 no
    C39 H39B . . 0.9600 no
loop_
    _geom_angle_atom_site_label_1
    _geom_angle_atom_site_label_2
    _geom_angle_atom_site_label_3
    _geom_angle_site_symmetry_1
    _geom_angle_site_symmetry_2
    _geom_angle_site_symmetry_3
    _geom_angle
    _geom_angle_publ_flag
    O2 Mn1 N1 . . . 86.81(9) no
    O2 Mn1 N2 . . . 156.27(8) no
    O2 Mn1 N3 . . . 120.73(9) no
    O2 Mn1 N4 . . . 92.05(10) no
    O2 Mn1 O3 . . 4_444 102.33(9) no
    N1 Mn1 N2 . . . 69.60(9) no
    N1 Mn1 N3 . . . 148.28(10) no
    N1 Mn1 N4 . . . 92.29(9) no
    O3 Mn1 N1 4_444 . . 91.93(9) no
    N2 Mn1 N3 . . . 81.46(9) no
    N2 Mn1 N4 . . . 86.61(9) no
    O3 Mn1 N2 4_444 . . 81.61(9) no
    N3 Mn1 N4 . . . 72.79(10) no
    O3 Mn1 N3 4_444 . . 96.54(10) no
    O3 Mn1 N4 4_444 . . 165.22(11) no
    S2 S1 C32 . . . 105.04(10) no
    S1 S2 C31 . . . 104.11(11) no
    Mn1 O2 C25 . . . 119.6(2) no
    Mn1 O3 C38 4_645 . . 129.3(2) no
    C39 O5 H5 . . . 112.00 no
    H61 O6 H62 . . . 113.00 no
    Mn1 N1 C12 . . . 118.6(2) no
    C1 N1 C12 . . . 118.2(2) no
    Mn1 N1 C1 . . . 122.7(2) no
    Mn1 N2 C11 . . . 113.26(19) no
    C10 N2 C11 . . . 117.0(3) no
    Mn1 N2 C10 . . . 128.87(19) no
    C13 N3 C24 . . . 117.9(3) no
    Mn1 N3 C13 . . . 126.4(2) no
    Mn1 N3 C24 . . . 115.07(19) no
    C22 N4 C23 . . . 118.3(3) no
    Mn1 N4 C22 . . . 126.6(2) no
    Mn1 N4 C23 . . . 114.9(2) no
    N1 C1 C2 . . . 122.9(3) no
    C1 C2 C3 . . . 119.3(4) no
    C2 C3 C4 . . . 119.8(3) no
    C3 C4 C12 . . . 117.8(3) no
    C3 C4 C5 . . . 123.1(3) no
    C5 C4 C12 . . . 119.1(3) no
    C4 C5 C6 . . . 121.5(3) no
    C5 C6 C7 . . . 121.1(3) no
    C6 C7 C8 . . . 122.8(4) no
    C6 C7 C11 . . . 119.5(3) no
    C8 C7 C11 . . . 117.6(3) no
    C7 C8 C9 . . . 119.6(4) no
    C8 C9 C10 . . . 119.1(4) no
    N2 C10 C9 . . . 123.9(3) no
    C7 C11 C12 . . . 119.2(3) no
    N2 C11 C7 . . . 122.9(3) no
    N2 C11 C12 . . . 117.9(3) no
    C4 C12 C11 . . . 119.5(3) no
    N1 C12 C4 . . . 122.0(3) no
    N1 C12 C11 . . . 118.6(2) no
    N3 C13 C14 . . . 123.2(4) no
    C13 C14 C15 . . . 118.9(4) no
    C14 C15 C16 . . . 120.5(4) no
    C17 C16 C24 . . . 118.6(3) no
    C15 C16 C17 . . . 124.4(4) no
    C15 C16 C24 . . . 117.0(3) no
    C16 C17 C18 . . . 121.3(4) no
    C17 C18 C19 . . . 121.7(5) no
    C20 C19 C23 . . . 116.3(4) no
    C18 C19 C20 . . . 124.3(4) no
    C18 C19 C23 . . . 119.4(4) no
    C19 C20 C21 . . . 121.3(4) no
    C20 C21 C22 . . . 118.1(4) no
    N4 C22 C21 . . . 123.4(4) no
    N4 C23 C24 . . . 118.0(3) no
    N4 C23 C19 . . . 122.7(3) no
    C19 C23 C24 . . . 119.3(3) no
    N3 C24 C23 . . . 117.9(3) no
    C16 C24 C23 . . . 119.7(3) no
    N3 C24 C16 . . . 122.5(3) no
    O2 C25 C26 . . . 117.1(3) no
    O1 C25 O2 . . . 124.2(3) no
    O1 C25 C26 . . . 118.7(3) no
    C27 C26 C31 . . . 118.5(3) no
    C25 C26 C27 . . . 119.2(3) no
    C25 C26 C31 . . . 122.3(2) no
    C26 C27 C28 . . . 122.0(3) no
    C27 C28 C29 . . . 118.9(3) no
    C28 C29 C30 . . . 121.1(4) no
    C29 C30 C31 . . . 120.4(3) no
    S2 C31 C26 . . . 119.9(2) no
    S2 C31 C30 . . . 121.1(2) no
    C26 C31 C30 . . . 119.0(3) no
    S1 C32 C37 . . . 120.0(2) no
    C33 C32 C37 . . . 118.5(3) no
    S1 C32 C33 . . . 121.5(2) no
    C32 C33 C34 . . . 121.2(3) no
    C33 C34 C35 . . . 120.3(3) no
    C34 C35 C36 . . . 119.4(3) no
    C35 C36 C37 . . . 121.5(3) no
    C36 C37 C38 . . . 117.6(3) no
    C32 C37 C36 . . . 119.1(3) no
    C32 C37 C38 . . . 123.3(2) no
    O3 C38 C37 . . . 117.5(3) no
    O3 C38 O4 . . . 124.3(3) no
    O4 C38 C37 . . . 118.1(3) no
    C2 C1 H1A . . . 119.00 no
    N1 C1 H1A . . . 119.00 no
    C1 C2 H2A . . . 120.00 no
    C3 C2 H2A . . . 120.00 no
    C4 C3 H3A . . . 120.00 no
    C2 C3 H3A . . . 120.00 no
    C4 C5 H5A . . . 119.00 no
    C6 C5 H5A . . . 119.00 no
    C5 C6 H6A . . . 119.00 no
    C7 C6 H6A . . . 119.00 no
    C7 C8 H8A . . . 120.00 no
    C9 C8 H8A . . . 120.00 no
    C10 C9 H9A . . . 120.00 no
    C8 C9 H9A . . . 121.00 no
    N2 C10 H10A . . . 118.00 no
    C9 C10 H10A . . . 118.00 no
    N3 C13 H13A . . . 118.00 no
    C14 C13 H13A . . . 118.00 no
    C15 C14 H14A . . . 121.00 no
    C13 C14 H14A . . . 121.00 no
    C14 C15 H15A . . . 120.00 no
    C16 C15 H15A . . . 120.00 no
    C16 C17 H17A . . . 119.00 no
    C18 C17 H17A . . . 119.00 no
    C19 C18 H18A . . . 119.00 no
    C17 C18 H18A . . . 119.00 no
    C19 C20 H20A . . . 119.00 no
    C21 C20 H20A . . . 119.00 no
    C22 C21 H21A . . . 121.00 no
    C20 C21 H21A . . . 121.00 no
    N4 C22 H22A . . . 118.00 no
    C21 C22 H22A . . . 118.00 no
    C26 C27 H27A . . . 119.00 no
    C28 C27 H27A . . . 119.00 no
    C29 C28 H28A . . . 120.00 no
    C27 C28 H28A . . . 121.00 no
    C28 C29 H29A . . . 119.00 no
    C30 C29 H29A . . . 119.00 no
    C31 C30 H30A . . . 120.00 no
    C29 C30 H30A . . . 120.00 no
    C34 C33 H33A . . . 119.00 no
    C32 C33 H33A . . . 119.00 no
    C33 C34 H34A . . . 120.00 no
    C35 C34 H34A . . . 120.00 no
    C34 C35 H35A . . . 120.00 no
    C36 C35 H35A . . . 120.00 no
    C37 C36 H36A . . . 119.00 no
    C35 C36 H36A . . . 119.00 no
    O5 C39 H39B . . . 109.00 no
    O5 C39 H39C . . . 109.00 no
    O5 C39 H39A . . . 109.00 no
    H39A C39 H39C . . . 110.00 no
    H39B C39 H39C . . . 109.00 no
    H39A C39 H39B . . . 109.00 no
loop_
    _geom_torsion_atom_site_label_1
    _geom_torsion_atom_site_label_2
    _geom_torsion_atom_site_label_3
    _geom_torsion_atom_site_label_4
    _geom_torsion_site_symmetry_1
    _geom_torsion_site_symmetry_2
    _geom_torsion_site_symmetry_3
    _geom_torsion_site_symmetry_4
    _geom_torsion
    _geom_torsion_publ_flag
    N1 Mn1 O2 C25 . . . . -163.8(2) no
    N2 Mn1 O2 C25 . . . . -157.9(2) no
    N3 Mn1 O2 C25 . . . . -0.5(2) no
    N4 Mn1 O2 C25 . . . . -71.6(2) no
    O3 Mn1 O2 C25 4_444 . . . 104.9(2) no
    O2 Mn1 N1 C1 . . . . 1.1(2) no
    O2 Mn1 N1 C12 . . . . -171.0(2) no
    N2 Mn1 N1 C1 . . . . -176.4(3) no
    N2 Mn1 N1 C12 . . . . 11.53(18) no
    N3 Mn1 N1 C1 . . . . -151.0(2) no
    N3 Mn1 N1 C12 . . . . 37.0(3) no
    N4 Mn1 N1 C1 . . . . -90.9(2) no
    N4 Mn1 N1 C12 . . . . 97.1(2) no
    O3 Mn1 N1 C1 4_444 . . . 103.3(2) no
    O3 Mn1 N1 C12 4_444 . . . -68.8(2) no
    O2 Mn1 N2 C10 . . . . 173.1(2) no
    O2 Mn1 N2 C11 . . . . -18.3(3) no
    N1 Mn1 N2 C10 . . . . 179.4(3) no
    N1 Mn1 N2 C11 . . . . -11.92(17) no
    N3 Mn1 N2 C10 . . . . 12.6(2) no
    N3 Mn1 N2 C11 . . . . -178.72(19) no
    N4 Mn1 N2 C10 . . . . 85.7(3) no
    N4 Mn1 N2 C11 . . . . -105.63(19) no
    O3 Mn1 N2 C10 4_444 . . . -85.3(3) no
    O3 Mn1 N2 C11 4_444 . . . 83.31(19) no
    O2 Mn1 N3 C13 . . . . 97.3(3) no
    O2 Mn1 N3 C24 . . . . -92.0(2) no
    N1 Mn1 N3 C13 . . . . -115.8(3) no
    N1 Mn1 N3 C24 . . . . 55.0(3) no
    N2 Mn1 N3 C13 . . . . -91.8(3) no
    N2 Mn1 N3 C24 . . . . 79.0(2) no
    N4 Mn1 N3 C13 . . . . 179.2(3) no
    N4 Mn1 N3 C24 . . . . -10.1(2) no
    O3 Mn1 N3 C13 4_444 . . . -11.3(3) no
    O3 Mn1 N3 C24 4_444 . . . 159.5(2) no
    O2 Mn1 N4 C22 . . . . -54.1(3) no
    O2 Mn1 N4 C23 . . . . 131.6(2) no
    N1 Mn1 N4 C22 . . . . 32.8(3) no
    N1 Mn1 N4 C23 . . . . -141.5(2) no
    N2 Mn1 N4 C22 . . . . 102.2(3) no
    N2 Mn1 N4 C23 . . . . -72.1(2) no
    N3 Mn1 N4 C22 . . . . -175.7(3) no
    N3 Mn1 N4 C23 . . . . 10.0(2) no
    O2 Mn1 O3 C38 . . 4_444 4_444 -47.1(3) no
    N1 Mn1 O3 C38 . . 4_444 4_444 -134.3(3) no
    N2 Mn1 O3 C38 . . 4_444 4_444 156.7(3) no
    N3 Mn1 O3 C38 . . 4_444 4_444 76.4(3) no
    C32 S1 S2 C31 . . . . -94.30(13) no
    S2 S1 C32 C37 . . . . 178.4(2) no
    S2 S1 C32 C33 . . . . -5.0(3) no
    S1 S2 C31 C26 . . . . -175.86(18) no
    S1 S2 C31 C30 . . . . 3.7(2) no
    Mn1 O2 C25 C26 . . . . 175.25(16) no
    Mn1 O2 C25 O1 . . . . -4.4(4) no
    Mn1 O3 C38 C37 4_645 . . . -175.79(19) no
    Mn1 O3 C38 O4 4_645 . . . 8.9(5) no
    C1 N1 C12 C4 . . . . -2.2(4) no
    C12 N1 C1 C2 . . . . -0.4(4) no
    Mn1 N1 C12 C4 . . . . 170.3(2) no
    Mn1 N1 C12 C11 . . . . -10.2(3) no
    C1 N1 C12 C11 . . . . 177.4(3) no
    Mn1 N1 C1 C2 . . . . -172.5(2) no
    Mn1 N2 C11 C12 . . . . 11.6(3) no
    Mn1 N2 C10 C9 . . . . 167.6(2) no
    C11 N2 C10 C9 . . . . -0.7(4) no
    C10 N2 C11 C12 . . . . -178.3(2) no
    Mn1 N2 C11 C7 . . . . -169.3(2) no
    C10 N2 C11 C7 . . . . 0.8(4) no
    Mn1 N3 C24 C16 . . . . -171.0(3) no
    C13 N3 C24 C23 . . . . -179.1(3) no
    Mn1 N3 C24 C23 . . . . 9.3(3) no
    Mn1 N3 C13 C14 . . . . 169.3(3) no
    C13 N3 C24 C16 . . . . 0.6(5) no
    C24 N3 C13 C14 . . . . -1.3(5) no
    C22 N4 C23 C24 . . . . 176.3(3) no
    Mn1 N4 C23 C19 . . . . 173.1(3) no
    Mn1 N4 C22 C21 . . . . -173.3(3) no
    Mn1 N4 C23 C24 . . . . -8.9(4) no
    C23 N4 C22 C21 . . . . 0.9(6) no
    C22 N4 C23 C19 . . . . -1.7(5) no
    N1 C1 C2 C3 . . . . 2.7(5) no
    C1 C2 C3 C4 . . . . -2.4(5) no
    C2 C3 C4 C5 . . . . -179.1(3) no
    C2 C3 C4 C12 . . . . 0.0(5) no
    C5 C4 C12 C11 . . . . 2.0(4) no
    C3 C4 C5 C6 . . . . 178.0(3) no
    C3 C4 C12 C11 . . . . -177.2(3) no
    C5 C4 C12 N1 . . . . -178.5(3) no
    C12 C4 C5 C6 . . . . -1.1(5) no
    C3 C4 C12 N1 . . . . 2.4(4) no
    C4 C5 C6 C7 . . . . -0.4(5) no
    C5 C6 C7 C11 . . . . 1.0(5) no
    C5 C6 C7 C8 . . . . -178.0(3) no
    C6 C7 C8 C9 . . . . 178.4(3) no
    C8 C7 C11 C12 . . . . 178.9(3) no
    C6 C7 C11 N2 . . . . -179.2(3) no
    C8 C7 C11 N2 . . . . -0.1(4) no
    C6 C7 C11 C12 . . . . -0.2(4) no
    C11 C7 C8 C9 . . . . -0.6(4) no
    C7 C8 C9 C10 . . . . 0.7(5) no
    C8 C9 C10 N2 . . . . 0.0(5) no
    C7 C11 C12 C4 . . . . -1.3(4) no
    C7 C11 C12 N1 . . . . 179.1(2) no
    N2 C11 C12 C4 . . . . 177.8(2) no
    N2 C11 C12 N1 . . . . -1.8(4) no
    N3 C13 C14 C15 . . . . 1.0(6) no
    C13 C14 C15 C16 . . . . 0.1(6) no
    C14 C15 C16 C17 . . . . 178.1(4) no
    C14 C15 C16 C24 . . . . -0.7(6) no
    C15 C16 C17 C18 . . . . -178.6(4) no
    C15 C16 C24 N3 . . . . 0.4(5) no
    C15 C16 C24 C23 . . . . -180.0(3) no
    C17 C16 C24 C23 . . . . 1.2(5) no
    C17 C16 C24 N3 . . . . -178.4(3) no
    C24 C16 C17 C18 . . . . 0.1(6) no
    C16 C17 C18 C19 . . . . -0.8(7) no
    C17 C18 C19 C20 . . . . 178.5(5) no
    C17 C18 C19 C23 . . . . 0.2(7) no
    C18 C19 C20 C21 . . . . -177.0(5) no
    C18 C19 C23 N4 . . . . 179.1(4) no
    C23 C19 C20 C21 . . . . 1.3(7) no
    C20 C19 C23 C24 . . . . -177.3(4) no
    C18 C19 C23 C24 . . . . 1.1(6) no
    C20 C19 C23 N4 . . . . 0.7(6) no
    C19 C20 C21 C22 . . . . -2.1(7) no
    C20 C21 C22 N4 . . . . 1.1(7) no
    C19 C23 C24 N3 . . . . 177.9(3) no
    C19 C23 C24 C16 . . . . -1.8(5) no
    N4 C23 C24 C16 . . . . -179.9(3) no
    N4 C23 C24 N3 . . . . -0.2(4) no
    O1 C25 C26 C31 . . . . 1.8(4) no
    O2 C25 C26 C27 . . . . 1.0(4) no
    O2 C25 C26 C31 . . . . -177.9(2) no
    O1 C25 C26 C27 . . . . -179.3(3) no
    C25 C26 C31 S2 . . . . -3.5(3) no
    C25 C26 C31 C30 . . . . 177.0(2) no
    C31 C26 C27 C28 . . . . 0.6(4) no
    C25 C26 C27 C28 . . . . -178.4(3) no
    C27 C26 C31 S2 . . . . 177.6(2) no
    C27 C26 C31 C30 . . . . -1.9(4) no
    C26 C27 C28 C29 . . . . 0.8(5) no
    C27 C28 C29 C30 . . . . -0.8(5) no
    C28 C29 C30 C31 . . . . -0.7(5) no
    C29 C30 C31 C26 . . . . 2.0(4) no
    C29 C30 C31 S2 . . . . -177.5(2) no
    S1 C32 C37 C36 . . . . 177.6(2) no
    S1 C32 C37 C38 . . . . -0.2(4) no
    C33 C32 C37 C36 . . . . 0.8(4) no
    C33 C32 C37 C38 . . . . -177.0(3) no
    C37 C32 C33 C34 . . . . -1.0(5) no
    S1 C32 C33 C34 . . . . -177.7(3) no
    C32 C33 C34 C35 . . . . 0.0(6) no
    C33 C34 C35 C36 . . . . 1.1(6) no
    C34 C35 C36 C37 . . . . -1.2(5) no
    C35 C36 C37 C38 . . . . 178.2(3) no
    C35 C36 C37 C32 . . . . 0.3(5) no
    C32 C37 C38 O3 . . . . -13.8(4) no
    C36 C37 C38 O4 . . . . -16.1(4) no
    C32 C37 C38 O4 . . . . 161.8(3) no
    C36 C37 C38 O3 . . . . 168.4(3) no
loop_
    _geom_hbond_atom_site_label_D
    _geom_hbond_atom_site_label_H
    _geom_hbond_atom_site_label_A
    _geom_hbond_site_symmetry_A
    _geom_hbond_distance_DH
    _geom_hbond_distance_HA
    _geom_hbond_distance_DA
    _geom_hbond_angle_DHA
    _geom_hbond_publ_flag
    O5 H5 O6 . 0.85 1.94 2.696(10) 148 yes
    O6 H61 O4 4_444 0.85 1.90 2.746(4) 177 yes
    O6 H62 O1 . 0.85 2.43 2.873(4) 114 yes
    C1 H1A O2 . 0.93 2.47 3.062(4) 122 yes
    C2 H2A O4 1_454 0.93 2.47 3.321(5) 152 yes
    C8 H8A O5 4_444 0.93 2.57 3.438(13) 156 yes
    C21 H21A O4 3_646 0.93 2.42 3.291(5) 155 yes
    C27 H27A O2 . 0.93 2.43 2.759(5) 101 yes
    C30 H30A S1 . 0.93 2.58 3.129(3) 118 yes
    C33 H33A S2 . 0.93 2.61 3.161(3) 119 yes
    C36 H36A O4 . 0.93 2.45 2.762(4) 100 yes
    C3 H3A Cg1 1_454 0.93 2.94 3.80(4)   153 yes
    C6 H6A Cg2 3_445 0.93 2.85 3.70(3)   152 yes
    C35 H35A Cg3 3_646 0.93 2.85 3.72(3)   156 yes
data_global
_journal_date_recd_electronic     2009-07-20
_journal_date_accepted     2009-08-21
_journal_name_full     'Acta Crystallographica, Section E'
_journal_year     2009
_journal_volume     65
_journal_issue     10
_journal_page_first     m1221
_journal_page_last     m1222
_journal_paper_category     QM
_journal_coeditor_code     SU2132
_publ_contact_author_name     'Min Hu'
_publ_contact_author_address
;
Zhengzhou University of Light Industry,
Henan Provincial Key Laboratory of Surface & Interface Science,
Henan, Zhengzhou 450002
People's Republic of China
;
_publ_contact_author_email     humin@zzuli.edu.cn
_publ_contact_author_fax     ?
_publ_contact_author_phone     ?
_publ_section_title
;\
<i>catena</i>-Poly[[[bis(1,10-phenanthroline-\k^2^<i>N</i>,<i>N</i>')\
manganese(II)]-\m-2,2'-dithiodibenzoato-\k^2^<i>O</i>,<i>O</i>] methanol
hemisolvate monohydrate]
;
loop_
    _publ_author_name
    _publ_author_footnote
    _publ_author_address
    'Zhou, Li-Ming' .
;
Zhengzhou University of Light Industry,
Henan Provincial Key Laboratory of Surface & Interface Science,
Henan, Zhengzhou 450002
People's Republic of China
;
    'Zhang, Qiang' .
;
Zhengzhou University of Light Industry,
Henan Provincial Key Laboratory of Surface & Interface Science,
Henan, Zhengzhou 450002
People's Republic of China
;
    'Hu, Min' .
;
Zhengzhou University of Light Industry,
Henan Provincial Key Laboratory of Surface & Interface Science,
Henan, Zhengzhou 450002
People's Republic of China
;
