# Supplementary material for: catena-Poly[[[bis­(1,10-phenanthroline-κ2 N,N′)manganese(II)]-μ-2,2′-dithio­dibenzoato-κ2 O,O] methanol hemisolvate monohydrate]
Source: Acta Crystallogr Sect E Struct Rep Online. 2009 Sep 16;65(Pt 10):m1221–2. doi: 10.1107/S1600536809033388 (PMC2970205; doi:10.1107/S1600536809033388)
Supplement: Supplementary file 2 [file e-65-m1221-Isup2.hkl]

# 
# h,k,l, Fc-squared, Fo-squared, sigma(Fo-squared) and status flag 
# 
data_I
_shelx_title ' 1 in P21/c' 
_shelx_refln_list_code          4 
_shelx_F_calc_maximum      324.44 
_exptl_crystal_F_000      1552.00 
_reflns_d_resolution_high  0.8407 
 
loop_ 
 _symmetry_equiv_pos_as_xyz 
 'x, y, z' 
 '-x, y+1/2, -z+1/2' 
 '-x, -y, -z' 
 'x, -y-1/2, z-1/2' 
 
_cell_length_a    12.8267 
_cell_length_b    18.3219 
_cell_length_c    16.7197 
_cell_angle_alpha  90.000 
_cell_angle_beta  119.989 
_cell_angle_gamma  90.000 
 
_shelx_F_squared_multiplier     1.000 
 
loop_ 
 _refln_index_h 
 _refln_index_k 
 _refln_index_l 
 _refln_F_squared_calc 
 _refln_F_squared_meas 
 _refln_F_squared_sigma 
 _refln_observed_status 
   2   0   0     4916.76     4381.49     54.96 o 
   3   0   0    32912.46    32910.41    299.99 o 
   4   0   0     2058.45     2272.43     33.92 o 
   5   0   0      285.75      275.46     21.08 o 
   6   0   0     1249.32     1050.43     26.18 o 
   7   0   0      181.41      153.62     17.94 o 
   8   0   0     2659.81     2587.68     65.30 o 
   9   0   0      487.90      525.85     33.46 o 
  10   0   0      765.49      864.83     70.29 o 
  11   0   0       92.91      100.63     35.77 o 
  12   0   0      699.51      774.83     76.86 o 
  13   0   0       26.23       41.71     33.89 o 
   2   1   0     6611.91     6292.05     71.35 o 
   3   1   0    29420.00    31016.89    214.94 o 
   4   1   0    33568.04    34859.96    199.18 o 
   5   1   0      336.66      359.57     10.59 o 
   6   1   0     1709.49     1709.01     23.85 o 
   7   1   0        2.32        1.75      6.68 o 
   8   1   0      776.36      775.67     25.82 o 
   9   1   0     1808.45     1748.48     39.47 o 
  10   1   0      350.95      357.60     27.20 o 
  11   1   0      165.53      159.40     29.94 o 
  12   1   0      772.43      925.87     58.46 o 
  13   1   0       10.68       -1.21     39.11 o 
   1   2   0      344.71      492.71      9.20 o 
   2   2   0     7093.33     7478.79     71.32 o 
   3   2   0     1244.89     1349.99     18.20 o 
   4   2   0    13445.80    14037.80     89.39 o 
   5   2   0      133.76      107.19      6.49 o 
   6   2   0     1850.23     1875.54     24.74 o 
   7   2   0      333.81      409.55     13.17 o 
   8   2   0      245.43      239.01     22.50 o 
   9   2   0      283.81      296.84     23.94 o 
  10   2   0     1695.02     1713.56     51.09 o 
  11   2   0      344.30      305.73     87.96 o 
  12   2   0      508.74      529.82     47.16 o 
  13   2   0        0.05        0.09     20.56 o 
   1   3   0    32022.48    31045.85    218.03 o 
   2   3   0     3256.29     3726.81     38.58 o 
   3   3   0     4001.51     4475.43     47.36 o 
   4   3   0     4161.73     4605.81     51.96 o 
   5   3   0     1182.50     1242.70     17.56 o 
   6   3   0      152.18      212.38     10.04 o 
   7   3   0     2147.65     2264.38     34.81 o 
   8   3   0        1.65       -3.33      8.06 o 
   9   3   0     1261.04     1318.63     35.12 o 
  10   3   0        0.08        0.17     10.85 o 
  11   3   0       10.09       24.68     13.66 o 
  12   3   0        2.32       19.62     19.47 o 
  13   3   0      204.25      214.68     93.96 o 
   0   4   0    23450.13    23856.13    192.45 o 
   1   4   0      210.25      249.64      6.68 o 
   2   4   0     1559.80     1448.59     16.00 o 
   3   4   0     1701.25     1619.26     26.52 o 
   4   4   0     2891.39     2945.91     34.38 o 
   5   4   0    17457.07    17839.72    150.79 o 
   6   4   0      267.51      341.48     13.56 o 
   7   4   0        1.41       -2.72      5.89 o 
   8   4   0     1376.95     1405.81     35.25 o 
   9   4   0       19.06       18.81     10.26 o 
  10   4   0      516.73      545.79     65.96 o 
  11   4   0      962.02      944.27     42.08 o 
  12   4   0        0.73      -12.57     16.43 o 
   1   5   0    37410.21    37146.80    208.43 o 
   2   5   0       68.50       59.57      6.08 o 
   3   5   0     1358.95     1468.21     20.51 o 
   4   5   0    11219.54    11234.43    101.43 o 
   5   5   0     1411.57     1331.04     22.15 o 
   6   5   0     1272.91     1178.15     23.79 o 
   7   5   0     2555.73     2417.59     44.90 o 
   8   5   0      217.18      224.73     32.41 o 
   9   5   0      100.72      100.25     13.78 o 
  10   5   0       51.39       39.52     23.84 o 
  11   5   0        0.25        8.73     12.56 o 
  12   5   0       16.21       24.63     15.70 o 
   0   6   0      400.14      473.28     15.15 o 
   1   6   0    43316.00    44205.70    247.79 o 
   2   6   0     6945.23     7082.80     62.85 o 
   3   6   0     3043.87     3188.93     30.21 o 
   4   6   0      145.88      126.11      7.57 o 
   5   6   0      122.84      125.10      8.56 o 
   6   6   0     3485.80     3735.79     59.34 o 
   7   6   0      121.39      116.66     13.84 o 
   8   6   0     1337.83     1286.99     41.08 o 
   9   6   0       45.49       61.05     12.38 o 
  10   6   0       45.77       32.54     14.04 o 
  11   6   0      124.26      182.75     28.64 o 
  12   6   0      237.51      271.36     28.95 o 
   1   7   0     1973.99     2029.59     23.78 o 
   2   7   0     8552.90     8931.83     64.25 o 
   3   7   0      226.47      238.63      7.66 o 
   4   7   0     3310.10     3227.92     37.79 o 
   5   7   0      455.51      433.72     28.65 o 
   6   7   0       48.05       56.82     10.79 o 
   7   7   0        9.25        8.39      9.12 o 
   8   7   0      546.21      555.65     25.34 o 
   9   7   0      349.40      368.38     22.76 o 
  10   7   0        9.71       -3.82      9.45 o 
  11   7   0       46.60       50.10     16.04 o 
  12   7   0       18.79       -0.57     14.03 o 
   0   8   0     2210.76     2303.12     78.39 o 
   1   8   0     5671.33     6081.04     57.20 o 
   2   8   0      236.85      303.85     10.26 o 
   3   8   0       25.94       51.16      5.00 o 
   4   8   0       21.09       27.23      4.78 o 
   5   8   0      921.65      923.44     26.69 o 
   6   8   0      290.24      317.28     18.71 o 
   7   8   0       54.31       41.68     10.04 o 
   8   8   0        4.28        6.91      9.36 o 
   9   8   0      145.41      144.88     16.73 o 
  10   8   0      516.96      549.50     28.84 o 
  11   8   0      182.11      120.35     21.18 o 
  12   8   0       10.39       13.23     16.07 o 
   1   9   0    25255.22    26033.86    160.28 o 
   2   9   0      371.34      335.02     11.63 o 
   3   9   0      343.90      348.09     12.79 o 
   4   9   0       52.71       64.33      6.61 o 
   5   9   0      237.72      242.08     22.91 o 
   6   9   0      190.00      202.13     16.74 o 
   7   9   0      970.43      994.34     35.61 o 
   8   9   0       41.47       42.01     15.28 o 
   9   9   0      949.64      974.66     50.89 o 
  10   9   0      163.45      154.34     19.07 o 
  11   9   0        0.04        8.44     14.68 o 
  12   9   0       68.84       72.08     19.16 o 
   0  10   0     8215.54     8210.54    105.39 o 
   1  10   0     8051.31     8291.22     66.88 o 
   2  10   0     5210.12     5455.78     50.38 o 
   3  10   0     6662.99     6902.11     58.93 o 
   4  10   0       48.28       48.95      6.71 o 
   5  10   0      741.75      662.03     25.31 o 
   6  10   0      535.89      537.87     24.44 o 
   7  10   0      305.90      323.74     21.12 o 
   8  10   0      196.27      172.37     18.06 o 
   9  10   0     1271.33     1258.28     39.21 o 
  10  10   0       23.52       16.75     11.58 o 
  11  10   0      706.09      806.97     37.12 o 
   1  11   0     3362.56     3288.39     43.87 o 
   2  11   0     2526.28     2436.69     32.19 o 
   3  11   0     2544.69     2828.66     34.94 o 
   4  11   0        3.10        3.01      5.99 o 
   5  11   0      333.44      393.81     21.18 o 
   6  11   0       15.88       -5.10      7.60 o 
   7  11   0     2919.80     2959.18     56.71 o 
   8  11   0      183.82      145.61     17.53 o 
   9  11   0     1211.84     1213.51     40.85 o 
  10  11   0      228.04      183.22     20.70 o 
  11  11   0       66.41       63.49     17.02 o 
   0  12   0      470.29      490.56     22.38 o 
   1  12   0      769.49      822.74     19.62 o 
   2  12   0      525.86      575.71     22.83 o 
   3  12   0      257.40      272.18     14.75 o 
   4  12   0      352.28      411.96     25.15 o 
   5  12   0      666.27      655.85     26.84 o 
   6  12   0      381.75      398.81     23.11 o 
   7  12   0      130.91      105.38     25.83 o 
   8  12   0       20.43       22.02     10.68 o 
   9  12   0        1.32       21.34     11.22 o 
  10  12   0      472.61      447.01     29.79 o 
  11  12   0      303.50      302.72     26.75 o 
   1  13   0      558.24      580.85     17.87 o 
   2  13   0      212.90      217.21     12.42 o 
   3  13   0       38.01       15.31      7.77 o 
   4  13   0        3.61       -0.98      7.81 o 
   5  13   0       93.15       84.60     12.93 o 
   6  13   0      215.79      240.16     24.68 o 
   7  13   0        2.74        5.08      9.18 o 
   8  13   0       14.44       19.53     11.38 o 
   9  13   0        3.53       -9.14     10.04 o 
  10  13   0      225.55      240.57     35.10 o 
   0  14   0      717.58      701.03     37.85 o 
   1  14   0      665.19      639.51     19.18 o 
   2  14   0        0.19       -2.06      7.41 o 
   3  14   0     1327.31     1191.66     38.01 o 
   4  14   0      223.42      205.50     17.92 o 
   5  14   0       50.86       36.34     11.26 o 
   6  14   0     1875.82     1806.51     45.45 o 
   7  14   0       70.61       65.34     13.80 o 
   8  14   0      108.28      121.01     21.25 o 
   9  14   0      282.52      266.26     28.72 o 
  10  14   0      223.43      171.39     24.64 o 
   1  15   0      874.86      852.22     23.96 o 
   2  15   0     3595.29     3505.27     67.08 o 
   3  15   0       40.18       59.68     12.38 o 
   4  15   0       73.70       79.89     13.46 o 
   5  15   0      442.81      467.76     27.61 o 
   6  15   0        8.52        6.61     13.24 o 
   7  15   0      184.60      157.37     22.46 o 
   8  15   0        0.34        5.75     12.81 o 
   9  15   0      109.72       78.62     26.32 o 
   0  16   0      209.25      193.81     22.60 o 
   1  16   0      367.86      326.00     18.23 o 
   2  16   0      297.84      280.74     17.72 o 
   3  16   0     1170.88     1232.85     36.01 o 
   4  16   0       31.87       26.42     13.23 o 
   5  16   0      218.93      218.37     24.38 o 
   6  16   0      428.35      478.78     55.06 o 
   7  16   0        4.01        7.26     12.60 o 
   8  16   0       54.42       59.25     22.49 o 
   1  17   0      217.66      214.88     20.53 o 
   2  17   0        0.44       -1.17     10.69 o 
   3  17   0      255.15      258.54     24.36 o 
   4  17   0        2.81        1.85     11.87 o 
   5  17   0      205.85      171.93     25.88 o 
   6  17   0       16.74       22.18     14.79 o 
   7  17   0      101.00      136.16     22.67 o 
   8  17   0       20.75       19.86     15.47 o 
   0  18   0      126.05       66.12     28.26 o 
   1  18   0      288.83      330.93     23.39 o 
   2  18   0      382.57      383.37     35.47 o 
   3  18   0      120.50      156.18     20.60 o 
   4  18   0        2.72       10.36     12.85 o 
   5  18   0       39.91       36.44     19.55 o 
   6  18   0       23.74       29.57     15.84 o 
   7  18   0       32.30       19.52     15.37 o 
   1  19   0       42.31       48.23     19.79 o 
   2  19   0      113.13      128.65     19.33 o 
   3  19   0        0.01       -9.94     11.14 o 
   4  19   0       39.97       19.07     14.18 o 
   5  19   0       33.20       27.65     16.25 o 
   6  19   0        0.57       13.64     14.67 o 
   0  20   0      247.91      277.40     47.35 o 
   1  20   0       13.83        9.70     28.47 o 
   2  20   0      259.06      280.56     41.24 o 
   3  20   0        1.24      -11.24     23.99 o 
   4  20   0       34.01       34.80     20.56 o 
   5  20   0       33.00       53.39     19.08 o 
   1  21   0        3.24        9.39     28.05 o 
   2  21   0        0.45      -10.64     23.46 o 
   3  21   0       81.26       55.83     23.04 o 
 -13   1   1       31.37       25.11     21.18 o 
 -12   1   1      207.38      173.23     30.68 o 
 -11   1   1      180.45      167.34     28.56 o 
 -10   1   1       42.89       34.38     21.25 o 
  -9   1   1       17.60       12.99      7.30 o 
  -8   1   1      104.81      106.32      8.87 o 
  -7   1   1      401.70      333.20     12.25 o 
  -6   1   1     6320.49     7066.97     57.29 o 
  -5   1   1     6831.70     6526.61     51.30 o 
  -4   1   1      240.76      243.14      7.88 o 
  -3   1   1      445.99      596.16     10.17 o 
  -2   1   1    11775.89    10497.33     70.04 o 
   1   1   1     1052.52      713.87     19.80 o 
   2   1   1    46375.98    47935.85    434.98 o 
   3   1   1    26945.38    28561.81    180.67 o 
   4   1   1     4048.40     4231.57     40.17 o 
   5   1   1     1210.75     1352.73     19.76 o 
   6   1   1      974.02     1015.84     18.47 o 
   7   1   1      546.87      563.05     18.03 o 
   8   1   1      381.82      379.84     19.90 o 
   9   1   1        1.77       10.21     11.44 o 
  10   1   1     1214.86     1311.60     59.58 o 
  11   1   1      326.32      193.74     32.03 o 
  12   1   1        3.80       -3.81     21.07 o 
 -13   2   1       92.98       84.55     44.37 o 
 -12   2   1       82.53       52.32     22.59 o 
 -11   2   1     1591.86     1515.56     49.13 o 
 -10   2   1      304.88      326.52     25.77 o 
  -9   2   1      671.04      679.25     26.16 o 
  -8   2   1     2402.88     2285.39     36.61 o 
  -7   2   1      180.34      195.25     14.33 o 
  -6   2   1      796.88      857.60     19.74 o 
  -5   2   1     4948.95     5054.24     42.77 o 
  -4   2   1       47.06       41.12      5.07 o 
  -3   2   1     3347.91     3534.02     33.94 o 
  -2   2   1     6864.65     7608.01     61.52 o 
  -1   2   1    11855.89    11373.06     96.29 o 
   0   2   1    11861.52    11625.19     97.43 o 
   1   2   1       99.88       67.99      4.63 o 
   2   2   1     3979.38     3760.23     44.52 o 
   3   2   1    11434.60    11126.41     80.27 o 
   4   2   1     4187.68     4043.51     44.79 o 
   5   2   1    15275.24    15899.51    103.19 o 
   6   2   1     4977.36     4763.11     58.74 o 
   7   2   1      113.03       83.39      9.35 o 
   8   2   1     1216.13     1160.12     31.16 o 
   9   2   1      325.94      300.88     25.00 o 
  10   2   1      197.31      217.45     29.92 o 
  11   2   1     1218.41     1172.50     59.72 o 
  12   2   1      304.86      319.34     41.62 o 
 -13   3   1      546.03      442.85     45.24 o 
 -12   3   1      764.58      871.98     54.56 o 
 -11   3   1     1095.24     1214.71     45.18 o 
 -10   3   1       62.78       74.11     16.62 o 
  -9   3   1      445.92      444.06     22.18 o 
  -8   3   1      174.19      201.97     13.19 o 
  -7   3   1     2025.01     2135.69     44.20 o 
  -6   3   1     2141.84     2337.37     28.15 o 
  -5   3   1     6375.80     6254.57     55.52 o 
  -4   3   1     1840.93     1809.25     20.63 o 
  -3   3   1      199.91      174.99      6.21 o 
  -2   3   1      612.43      521.24     13.56 o 
  -1   3   1     2963.68     2721.73     22.13 o 
   0   3   1      157.12       95.70      8.41 o 
   1   3   1      118.65       71.59      5.33 o 
   2   3   1      391.06      524.71     17.48 o 
   3   3   1    12383.44    12494.27    103.44 o 
   4   3   1    11054.68    10513.39     80.88 o 
   5   3   1     1401.45     1626.34     25.46 o 
   6   3   1     2342.55     2396.88     34.11 o 
   7   3   1     7599.04     7179.36     70.79 o 
   8   3   1     1864.42     1784.44     57.46 o 
   9   3   1       44.14       36.90     13.30 o 
  10   3   1     2880.98     2833.69     68.01 o 
  11   3   1      210.78      155.28     30.08 o 
  12   3   1       60.49       80.23     26.88 o 
 -13   4   1      102.25      101.01     29.06 o 
 -12   4   1       41.58       15.62     21.09 o 
 -11   4   1      650.10      733.27     43.94 o 
 -10   4   1      482.33      512.39     25.57 o 
  -9   4   1     2763.90     2812.61     56.23 o 
  -8   4   1     2538.93     2685.16     48.22 o 
  -7   4   1      566.24      536.40     24.27 o 
  -6   4   1        5.75       -0.54      4.13 o 
  -5   4   1      316.37      354.22     10.23 o 
  -4   4   1     1632.79     1827.39     21.05 o 
  -3   4   1     1020.86     1162.70     15.19 o 
  -2   4   1     7781.38     7382.28     46.19 o 
  -1   4   1    29831.58    30183.09    169.95 o 
   0   4   1    25649.47    25124.73    143.06 o 
   1   4   1        8.40        3.78      3.53 o 
   2   4   1      227.96      204.82      9.62 o 
   3   4   1       63.77      100.06     27.03 o 
   4   4   1       52.80       20.83      6.66 o 
   5   4   1     3765.52     3586.16     41.57 o 
   6   4   1      659.35      643.02     17.45 o 
   7   4   1     1022.87     1021.56     30.27 o 
   8   4   1     1863.15     1857.89     44.27 o 
   9   4   1       75.88       60.14     13.02 o 
  10   4   1      269.46      262.00     25.89 o 
  11   4   1      527.16      547.07     35.57 o 
  12   4   1      217.72      314.32     41.57 o 
 -13   5   1       32.71       37.30     22.77 o 
 -12   5   1      176.50      139.91     22.28 o 
 -11   5   1      147.13      157.28     22.26 o 
 -10   5   1      491.57      468.22     25.20 o 
  -9   5   1      589.58      551.71     25.22 o 
  -8   5   1        5.63       -5.30      8.10 o 
  -7   5   1       36.78       45.49      7.73 o 
  -6   5   1       50.22       28.30      5.24 o 
  -5   5   1      861.25      803.24     18.57 o 
  -4   5   1        4.74        1.39      3.17 o 
  -3   5   1      315.63      346.97     11.98 o 
  -2   5   1       12.93       12.17      3.03 o 
  -1   5   1    91586.26    92066.20    497.24 o 
   0   5   1    62995.08    64333.45    350.73 o 
   1   5   1     8486.22     8213.98     55.97 o 
   2   5   1      198.21      184.57     10.96 o 
   3   5   1     2348.65     2105.85     36.52 o 
   4   5   1      600.28      719.05     21.36 o 
   5   5   1      160.11      203.98     13.91 o 
   6   5   1      197.85      210.44     15.81 o 
   7   5   1      103.29      127.59     14.07 o 
   8   5   1      285.74      280.88     19.27 o 
   9   5   1       28.14       36.85     19.95 o 
  10   5   1        4.97       -4.13     10.47 o 
  11   5   1       58.05       85.80     24.63 o 
  12   5   1       19.95       13.79     19.23 o 
 -13   6   1      194.94      253.26     29.85 o 
 -12   6   1      536.35      524.12     36.58 o 
 -11   6   1        4.85       16.91     13.64 o 
 -10   6   1     1084.41     1075.27     34.68 o 
  -9   6   1       46.94       23.97      9.64 o 
  -8   6   1      928.89      953.54     29.98 o 
  -7   6   1     2219.71     2158.64     42.23 o 
  -6   6   1     5297.04     5054.18     53.19 o 
  -5   6   1     1270.44     1295.07     21.55 o 
  -4   6   1       43.14       63.90      5.48 o 
  -3   6   1     4887.67     5087.49     41.98 o 
  -2   6   1     1519.81     1444.62     20.85 o 
  -1   6   1       32.22       32.02      4.28 o 
   0   6   1     3782.52     4016.42     39.09 o 
   1   6   1     1701.80     1859.58     23.32 o 
   2   6   1     2767.68     2978.15     32.79 o 
   3   6   1     3495.16     3502.52     36.59 o 
   4   6   1     4509.38     4782.07    101.30 o 
   5   6   1      218.21      210.71     14.52 o 
   6   6   1      365.56      347.65     18.68 o 
   7   6   1      189.89      224.66     17.47 o 
   8   6   1      202.12      209.44     17.82 o 
   9   6   1     2408.40     2346.62     50.69 o 
  10   6   1      145.08      100.43     18.29 o 
  11   6   1       86.71       53.51     18.12 o 
  12   6   1       36.94        9.46     16.33 o 
 -12   7   1       73.59       53.69     18.22 o 
 -11   7   1      282.82      255.49     22.17 o 
 -10   7   1     2555.70     2588.79     54.89 o 
  -9   7   1      441.20      463.97     24.67 o 
  -8   7   1      351.67      325.31     20.61 o 
  -7   7   1     1674.60     1671.90     37.82 o 
  -6   7   1      282.05      279.80     16.98 o 
  -5   7   1      441.89      449.27     11.92 o 
  -4   7   1     7881.53     7695.54     59.31 o 
  -3   7   1        0.01       -1.52      3.26 o 
  -2   7   1    10494.12    10951.91     75.51 o 
  -1   7   1    12984.23    13343.35    107.33 o 
   0   7   1     7020.47     6876.46     52.67 o 
   1   7   1     9141.96     9365.24     72.70 o 
   2   7   1      537.38      607.64     12.21 o 
   3   7   1     5036.46     5236.61     61.15 o 
   4   7   1      337.10      275.32     15.21 o 
   5   7   1     4646.12     4386.62     60.39 o 
   6   7   1     4407.15     4325.56     63.17 o 
   7   7   1       29.32       37.31     10.50 o 
   8   7   1      899.81      849.07     29.81 o 
   9   7   1     1852.29     1743.32     44.51 o 
  10   7   1       13.68       26.26     11.24 o 
  11   7   1      565.67      552.97     36.83 o 
  12   7   1      695.49      710.19     43.47 o 
 -12   8   1      616.98      627.41     39.54 o 
 -11   8   1       32.28       33.04     12.32 o 
 -10   8   1      120.32      158.71     17.81 o 
  -9   8   1      221.11      218.42     19.09 o 
  -8   8   1        8.14        2.17      7.82 o 
  -7   8   1      592.27      537.73     24.05 o 
  -6   8   1     4919.79     5145.23     68.59 o 
  -5   8   1        4.30        7.79      4.73 o 
  -4   8   1      443.70      392.98     11.77 o 
  -3   8   1     6127.73     6344.68     47.89 o 
  -2   8   1      729.13      672.10     14.47 o 
  -1   8   1     1321.86     1285.31     21.76 o 
   0   8   1     3735.76     3844.32     57.31 o 
   1   8   1     6245.54     6695.14     69.41 o 
   2   8   1      445.97      394.92     11.00 o 
   3   8   1     2792.91     2609.33     33.94 o 
   4   8   1      421.62      355.54     17.36 o 
   5   8   1        2.08       -1.64      7.16 o 
   6   8   1     1468.05     1392.53     39.72 o 
   7   8   1      154.88      176.63     19.30 o 
   8   8   1      179.91      157.96     16.70 o 
   9   8   1      879.10      860.94     32.90 o 
  10   8   1       92.94       91.29     15.33 o 
  11   8   1      163.50      236.99     27.18 o 
 -12   9   1       12.19        6.57     14.63 o 
 -11   9   1      400.51      372.17     26.73 o 
 -10   9   1      290.74      301.92     23.83 o 
  -9   9   1      141.28      146.10     16.41 o 
  -8   9   1      429.63      398.13     25.26 o 
  -7   9   1     2457.38     2484.33     55.98 o 
  -6   9   1      513.37      469.52     21.95 o 
  -5   9   1       57.14       80.38      8.69 o 
  -4   9   1     3555.48     3412.63     44.01 o 
  -3   9   1      469.51      495.13     18.52 o 
  -2   9   1     1014.37     1015.27     18.66 o 
  -1   9   1     4497.26     4204.12     45.23 o 
   0   9   1      203.93      215.75      9.70 o 
   1   9   1     1562.72     1648.32     30.92 o 
   2   9   1      434.55      369.42     11.53 o 
   3   9   1      929.56      881.68     20.09 o 
   4   9   1      519.69      545.03     22.33 o 
   5   9   1     5141.43     5160.13     70.56 o 
   6   9   1     1437.32     1442.38     36.73 o 
   7   9   1     1130.48     1221.98     35.29 o 
   8   9   1      219.46      195.93     22.07 o 
   9   9   1      640.55      639.42     30.63 o 
  10   9   1      150.36      141.30     18.41 o 
  11   9   1      159.41      172.00     28.06 o 
 -12  10   1      294.38      287.88     26.31 o 
 -11  10   1      162.53      192.35     23.57 o 
 -10  10   1       28.38       22.11     11.69 o 
  -9  10   1      127.93      127.86     16.36 o 
  -8  10   1      132.60      103.87     14.52 o 
  -7  10   1       13.32       13.84      8.97 o 
  -6  10   1       98.63      121.45     14.53 o 
  -5  10   1      107.22      155.06     14.51 o 
  -4  10   1     2530.90     2478.41     34.46 o 
  -3  10   1       73.63       86.76      7.15 o 
  -2  10   1     5587.70     5413.81     50.38 o 
  -1  10   1     1735.24     1839.65     26.55 o 
   0  10   1        5.69       -0.17      5.16 o 
   1  10   1     1336.34     1313.75     22.13 o 
   2  10   1      350.00      322.90     11.76 o 
   3  10   1       22.42       10.65      6.33 o 
   4  10   1        6.78        8.01      7.86 o 
   5  10   1       27.58       38.66     10.44 o 
   6  10   1     1291.64     1245.14     37.44 o 
   7  10   1      260.12      321.10     33.05 o 
   8  10   1      156.00      161.01     17.34 o 
   9  10   1        1.01        1.41      9.62 o 
  10  10   1        0.98        8.90     11.17 o 
  11  10   1       36.05       21.02     29.61 o 
 -11  11   1       13.07        5.49     11.85 o 
 -10  11   1       14.69       22.68     11.68 o 
  -9  11   1      334.92      388.37     25.35 o 
  -8  11   1       85.90       60.37     12.60 o 
  -7  11   1      198.07      216.36     18.39 o 
  -6  11   1      148.55      163.95     15.62 o 
  -5  11   1      408.14      423.56     25.03 o 
  -4  11   1      464.85      468.84     15.22 o 
  -3  11   1      715.71      686.49     15.70 o 
  -2  11   1     8752.57     8877.96     72.66 o 
  -1  11   1     2238.30     2240.90     30.87 o 
   0  11   1      834.40      922.96     21.32 o 
   1  11   1     4487.86     4512.64     46.26 o 
   2  11   1       11.18       21.76      6.23 o 
   3  11   1      107.59       92.18     10.04 o 
   4  11   1      239.14      229.67     17.12 o 
   5  11   1     1142.90     1178.50     33.65 o 
   6  11   1       49.82       42.17     10.43 o 
   7  11   1        5.65        3.19     13.80 o 
   8  11   1      269.86      281.71     22.31 o 
   9  11   1       46.54       47.54     13.50 o 
  10  11   1       47.43       28.26     16.81 o 
  11  11   1        3.05       10.55     12.34 o 
 -11  12   1       81.89       79.52     18.95 o 
 -10  12   1       13.99       12.57     18.94 o 
  -9  12   1       70.31       82.48     14.86 o 
  -8  12   1      665.90      614.34     29.27 o 
  -7  12   1        0.06       18.29     12.13 o 
  -6  12   1      224.31      243.17     18.87 o 
  -5  12   1     1411.22     1376.69     35.55 o 
  -4  12   1     1002.20      990.41     21.64 o 
  -3  12   1     1209.41     1298.87     22.13 o 
  -2  12   1      162.60      185.42     12.84 o 
  -1  12   1       25.83       24.67      6.67 o 
   0  12   1       67.91       64.38      7.88 o 
   1  12   1     1386.42     1428.52     33.03 o 
   2  12   1     3882.08     3723.65     42.50 o 
   3  12   1       86.37       83.77     12.24 o 
   4  12   1        0.71       -4.91      7.17 o 
   5  12   1      644.81      701.54     27.73 o 
   6  12   1      140.81      168.26     17.34 o 
   7  12   1      105.04      145.61     30.34 o 
   8  12   1      793.55      739.17     33.14 o 
   9  12   1      356.35      336.77     28.49 o 
  10  12   1       18.81       12.98     12.95 o 
 -10  13   1      325.84      349.90     38.03 o 
  -9  13   1      444.51      499.69     34.78 o 
  -8  13   1      835.41      785.53     40.09 o 
  -7  13   1      345.88      405.00     26.19 o 
  -6  13   1       13.19        8.70      9.11 o 
  -5  13   1      205.55      205.27     17.46 o 
  -4  13   1       87.41       87.21     11.38 o 
  -3  13   1      845.22      858.54     21.07 o 
  -2  13   1     4797.52     4759.61     51.51 o 
  -1  13   1      529.02      525.00     17.06 o 
   0  13   1        4.56        4.08      6.30 o 
   1  13   1     2914.26     2981.44     39.59 o 
   2  13   1      303.95      330.26     16.37 o 
   3  13   1       35.19       35.49      9.77 o 
   4  13   1     1112.06     1222.06     34.87 o 
   5  13   1      271.26      312.84     21.16 o 
   6  13   1      268.33      272.81     21.24 o 
   7  13   1     1143.52     1163.42     38.02 o 
   8  13   1      480.65      502.54     29.38 o 
   9  13   1       78.49       68.67     18.06 o 
  10  13   1       95.31      118.30     19.61 o 
 -10  14   1      154.24      152.84     24.34 o 
  -9  14   1        0.75       -3.43     11.49 o 
  -8  14   1        3.41        0.49     16.28 o 
  -7  14   1      251.41      198.24     23.43 o 
  -6  14   1      237.33      207.17     38.21 o 
  -5  14   1      219.42      248.44     19.39 o 
  -4  14   1      613.26      648.68     26.74 o 
  -3  14   1       44.13       42.59      8.36 o 
  -2  14   1       16.73       12.35      7.09 o 
  -1  14   1     1230.37     1228.99     25.65 o 
   0  14   1      423.84      421.34     16.56 o 
   1  14   1      285.43      288.52     16.06 o 
   2  14   1     1260.69     1324.88     30.28 o 
   3  14   1      283.13      315.86     20.41 o 
   4  14   1       18.75       28.31     10.30 o 
   5  14   1      129.20      176.34     29.27 o 
   6  14   1       98.61       52.99     19.06 o 
   7  14   1      137.38       99.82     15.94 o 
   8  14   1      154.42      178.95     20.87 o 
   9  14   1       10.17       -3.65     10.90 o 
  -9  15   1      344.98      334.99     54.64 o 
  -8  15   1      174.26      193.98     24.63 o 
  -7  15   1       12.09       10.43     12.12 o 
  -6  15   1       80.79       39.62     14.08 o 
  -5  15   1       75.03       85.85     21.66 o 
  -4  15   1        4.92        7.91     10.80 o 
  -3  15   1        8.56        2.95      8.61 o 
  -2  15   1       90.47       52.83     13.67 o 
  -1  15   1     2040.26     2174.83     35.71 o 
   0  15   1     1301.44     1269.26     27.16 o 
   1  15   1       47.90       48.10     10.20 o 
   2  15   1        7.75        6.93      8.39 o 
   3  15   1      220.67      201.55     18.27 o 
   4  15   1      601.17      619.74     28.30 o 
   5  15   1       81.21      104.14     15.29 o 
   6  15   1      110.20       96.67     16.98 o 
   7  15   1      549.39      572.73     30.90 o 
   8  15   1      410.75      342.66     48.21 o 
   9  15   1       16.32       17.47     14.43 o 
  -9  16   1       70.86       70.33     34.45 o 
  -8  16   1      155.74      131.11     22.27 o 
  -7  16   1      261.02      263.77     27.71 o 
  -6  16   1        1.25       11.50     11.74 o 
  -5  16   1        0.28      -10.26     10.09 o 
  -4  16   1      275.42      224.59     23.21 o 
  -3  16   1     1105.98     1064.47     28.71 o 
  -2  16   1      396.94      420.00     22.99 o 
  -1  16   1       85.37       94.23     11.03 o 
   0  16   1      458.90      491.27     26.15 o 
   1  16   1       22.08       30.64      9.56 o 
   2  16   1      731.39      668.10     47.85 o 
   3  16   1      228.51      258.65     19.99 o 
   4  16   1      281.22      225.98     26.41 o 
   5  16   1       44.89       20.26     11.95 o 
   6  16   1      248.66      264.17     23.03 o 
   7  16   1       76.52       70.47     18.31 o 
   8  16   1       29.28       23.03     15.57 o 
  -8  17   1        2.05       27.29     14.41 o 
  -7  17   1       20.21       17.53     13.21 o 
  -6  17   1       21.32       14.70     13.14 o 
  -5  17   1       78.66       52.45     15.00 o 
  -4  17   1       71.93       59.95     14.93 o 
  -3  17   1      210.14      204.52     22.13 o 
  -2  17   1       29.72       24.99     11.00 o 
  -1  17   1      176.32      198.17     18.18 o 
   0  17   1        9.45        9.99      9.39 o 
   1  17   1      309.92      362.45     25.98 o 
   2  17   1      309.20      289.33     21.18 o 
   3  17   1      152.13      169.09     17.66 o 
   4  17   1       34.46       34.74     12.01 o 
   5  17   1       11.98       -0.04     12.53 o 
   6  17   1      148.03       74.40     34.50 o 
   7  17   1       61.46       43.65     33.91 o 
  -7  18   1      168.28      141.10     23.42 o 
  -6  18   1        9.30       35.53     18.79 o 
  -5  18   1       31.96       13.39     13.85 o 
  -4  18   1       24.03       36.19     14.16 o 
  -3  18   1      281.99      300.70     26.56 o 
  -2  18   1      589.41      662.06     29.78 o 
  -1  18   1      162.60      188.07     22.11 o 
   0  18   1      597.39      575.43     27.04 o 
   1  18   1       21.92        9.41     10.84 o 
   2  18   1       99.06       68.10     18.04 o 
   3  18   1      288.14      221.30     23.87 o 
   4  18   1       12.49        5.27     12.20 o 
   5  18   1      259.01      280.75     28.47 o 
   6  18   1      147.33      120.88     21.35 o 
   7  18   1       35.77       38.40     16.57 o 
  -6  19   1       67.41       48.50     17.09 o 
  -5  19   1      190.27      189.21     24.58 o 
  -4  19   1        0.46       10.40     13.69 o 
  -3  19   1       70.77       53.74     15.44 o 
  -2  19   1      121.67       99.25     20.90 o 
  -1  19   1       10.52       13.08     13.07 o 
   0  19   1       17.50       33.93     18.11 o 
   1  19   1      212.45      241.38     35.30 o 
   2  19   1      113.59       69.87     22.83 o 
   3  19   1       26.17       27.18     18.79 o 
   4  19   1      275.14      253.87     35.65 o 
   5  19   1       31.48       11.13     20.07 o 
   6  19   1       11.04        0.74     15.05 o 
  -5  20   1      203.69      195.38     31.74 o 
  -4  20   1       85.28       70.38     18.39 o 
  -3  20   1       71.20       65.49     17.44 o 
  -2  20   1      783.91      749.60     68.31 o 
  -1  20   1       64.66       41.35     20.09 o 
   0  20   1       22.37       17.57     21.22 o 
   1  20   1      130.48       88.85     35.14 o 
   2  20   1        0.12        4.91     18.01 o 
   3  20   1       86.57       68.28     28.42 o 
   4  20   1        2.95       -6.97     17.49 o 
  -3  21   1      100.29       53.08     30.35 o 
  -2  21   1      201.46      214.20     46.51 o 
  -1  21   1      101.27       70.81     33.37 o 
   0  21   1       25.05       38.27     33.68 o 
   1  21   1       47.73       66.01     33.48 o 
   2  21   1       45.31       62.42     22.97 o 
   3  21   1       29.97       38.63     23.10 o 
 -13   0   2        0.41       -6.36     26.91 o 
 -12   0   2       45.65        8.45     25.76 o 
 -11   0   2      842.15      750.22     66.22 o 
 -10   0   2      128.12      157.40     22.74 o 
  -9   0   2     2867.33     3001.56     63.21 o 
  -8   0   2      199.28      237.74     18.38 o 
  -7   0   2     2638.18     2911.39     48.73 o 
  -6   0   2       12.38       12.04      7.01 o 
  -5   0   2    14169.22    14301.78    161.15 o 
  -4   0   2       25.77       50.73      6.88 o 
  -3   0   2       18.75       -1.99      4.42 o 
  -2   0   2    36854.77    38113.63    296.68 o 
  -1   0   2    39952.80    37826.33    358.08 o 
   0   0   2     1851.34     1433.90     22.97 o 
   1   0   2    15790.98    14009.99    117.04 o 
   2   0   2    16686.69    16353.52    138.12 o 
   3   0   2     3030.93     2665.52     37.19 o 
   4   0   2     2075.33     2014.69     33.05 o 
   5   0   2      797.72     1006.97     24.98 o 
   6   0   2        3.07       16.78      7.42 o 
   7   0   2      431.30      402.31     27.42 o 
   8   0   2      327.19      310.04     27.53 o 
   9   0   2       29.50       -3.65     19.92 o 
  10   0   2      241.78      196.16     44.63 o 
  11   0   2     1406.51     1428.38     95.52 o 
  12   0   2        2.98       -2.50     30.76 o 
 -13   1   2     1008.95      798.23     97.09 o 
 -12   1   2       47.48       22.78     18.65 o 
 -11   1   2       20.61       21.31     17.21 o 
 -10   1   2       24.25       13.15      9.74 o 
  -9   1   2      767.07      771.78     22.69 o 
  -8   1   2       43.87       37.16      6.95 o 
  -7   1   2     3263.06     2997.99     34.88 o 
  -6   1   2     6404.65     6262.53     67.28 o 
  -5   1   2      546.70      474.92     11.80 o 
  -4   1   2     1746.53     1452.53     22.03 o 
  -3   1   2     3505.87     3867.59     31.08 o 
  -2   1   2      599.85      436.96     11.52 o 
  -1   1   2    21553.81    22427.12    138.08 o 
   0   1   2      197.61      249.64      7.78 o 
   1   1   2        8.59        6.30      3.97 o 
   2   1   2     3508.58     3646.41     33.07 o 
   3   1   2      242.32      202.85      9.07 o 
   4   1   2     7790.06     8560.78     61.65 o 
   5   1   2     6823.59     7043.16     56.05 o 
   6   1   2        1.51       14.18      5.21 o 
   7   1   2     2074.21     2030.78     34.33 o 
   8   1   2     2276.02     2242.51    141.40 o 
   9   1   2      413.36      500.02     42.97 o 
  10   1   2       10.17       -0.93     15.62 o 
  11   1   2        7.22       25.93     20.12 o 
  12   1   2       23.38       -1.41     20.12 o 
 -13   2   2       24.36       33.40     21.84 o 
 -12   2   2       10.07       18.23     18.78 o 
 -11   2   2      830.95      829.11     37.37 o 
 -10   2   2        4.73       -9.87     10.16 o 
  -9   2   2     1656.82     1548.21     31.50 o 
  -8   2   2      278.97      312.25     18.36 o 
  -7   2   2       34.80       27.59      5.94 o 
  -6   2   2        0.25       -1.03      4.15 o 
  -5   2   2     8738.98     8821.16     64.32 o 
  -4   2   2        0.71        7.69      3.46 o 
  -3   2   2     1246.34     1054.46     13.99 o 
  -2   2   2      205.57      351.25     10.63 o 
  -1   2   2    11024.52    12541.26     82.36 o 
   0   2   2     3857.53     4429.09     39.64 o 
   1   2   2     1540.78     1428.10     20.20 o 
   2   2   2    13905.02    14090.38    109.81 o 
   3   2   2    13479.63    14171.11    100.02 o 
   4   2   2       83.36       52.18      8.26 o 
   5   2   2     9853.27    10804.71     76.73 o 
   6   2   2       94.54      101.64      9.52 o 
   7   2   2      978.58     1029.37     25.94 o 
   8   2   2      241.05      202.03     20.54 o 
   9   2   2        3.38       12.28     11.99 o 
  10   2   2        8.51       55.84     27.48 o 
  11   2   2      784.11      902.38     57.29 o 
  12   2   2       14.07        3.72     21.16 o 
 -13   3   2       72.45       78.28     26.38 o 
 -12   3   2      274.79      305.27     39.15 o 
 -11   3   2       58.73       56.11     15.85 o 
 -10   3   2      241.60      242.04     21.48 o 
  -9   3   2      717.46      744.63     33.26 o 
  -8   3   2      890.20      868.64     22.82 o 
  -7   3   2      871.61      920.10     18.52 o 
  -6   3   2     1194.61     1122.67     19.16 o 
  -5   3   2     3236.72     3311.83     32.81 o 
  -4   3   2        6.40       38.15      4.49 o 
  -3   3   2      563.95      619.16     14.65 o 
  -2   3   2      449.97      429.82     18.86 o 
  -1   3   2      109.88       68.81      4.01 o 
   0   3   2     4553.90     4545.17     36.65 o 
   1   3   2      269.10      295.39     10.07 o 
   2   3   2     1362.94     1563.58     28.13 o 
   3   3   2     4309.44     4392.37     50.00 o 
   4   3   2     8718.13     8825.07     72.15 o 
   5   3   2     1048.13     1225.64     22.50 o 
   6   3   2     3431.24     3770.75     45.41 o 
   7   3   2        0.97       -7.31      7.15 o 
   8   3   2       62.98       79.84     12.45 o 
   9   3   2      241.95      237.96     23.76 o 
  10   3   2      171.58      208.68     23.70 o 
  11   3   2       72.92       30.68     21.00 o 
  12   3   2        7.39       28.15     23.28 o 
 -13   4   2        6.14       26.03     20.09 o 
 -12   4   2      289.07      310.62     28.73 o 
 -11   4   2       24.72       17.33     21.87 o 
 -10   4   2       15.60        0.30      8.88 o 
  -9   4   2      493.86      513.64     36.10 o 
  -8   4   2     1499.53     1381.71     28.45 o 
  -7   4   2       37.94       53.76      6.85 o 
  -6   4   2     6056.30     6051.71     51.88 o 
  -5   4   2       24.75       17.23      4.45 o 
  -4   4   2     1096.78     1003.99     15.62 o 
  -3   4   2      970.43      827.75     13.23 o 
  -2   4   2     4308.80     4492.11     34.97 o 
  -1   4   2      785.65      840.32     12.60 o 
   0   4   2     1818.59     1895.66     18.94 o 
   1   4   2     2195.52     2287.18     24.80 o 
   2   4   2     1014.81     1017.55     20.79 o 
   3   4   2     1520.47     1470.73     27.26 o 
   4   4   2      426.67      494.18     18.04 o 
   5   4   2      268.18      232.15     10.93 o 
   6   4   2     6846.09     7315.23     83.77 o 
   7   4   2       43.16       39.19     10.27 o 
   8   4   2     1179.20     1170.59     33.37 o 
   9   4   2      798.56      793.97     37.42 o 
  10   4   2      110.14       93.98     27.68 o 
  11   4   2       12.44      -13.21     15.53 o 
  12   4   2      131.84      109.22     30.63 o 
 -13   5   2       30.07       15.18     16.49 o 
 -12   5   2       28.40       31.79     19.57 o 
 -11   5   2       43.22       32.78     11.36 o 
 -10   5   2       20.53       11.66     10.26 o 
  -9   5   2      921.53      884.04     29.56 o 
  -8   5   2     2788.42     2818.58     49.67 o 
  -7   5   2     1921.25     1898.14     32.19 o 
  -6   5   2      243.92      244.46     10.30 o 
  -5   5   2    13340.71    13188.31     90.59 o 
  -4   5   2      537.12      531.80     11.79 o 
  -3   5   2      343.12      373.46     11.11 o 
  -2   5   2     3403.89     3351.84     27.51 o 
  -1   5   2       22.77       26.04      3.85 o 
   0   5   2     1052.87     1097.70     14.84 o 
   1   5   2       52.19       32.54      4.58 o 
   2   5   2      488.50      464.02     20.18 o 
   3   5   2      287.89      320.16     22.53 o 
   4   5   2     5333.97     5078.47     74.98 o 
   5   5   2       33.07       45.59      9.38 o 
   6   5   2     1414.66     1408.73     34.04 o 
   7   5   2     5607.26     5212.76     77.96 o 
   8   5   2      106.14      135.35     21.00 o 
   9   5   2      569.18      585.55     33.38 o 
  10   5   2      470.70      488.98     47.49 o 
  11   5   2       16.10       30.52     15.13 o 
  12   5   2       26.42        7.13     19.95 o 
 -13   6   2       59.43       50.98     18.71 o 
 -12   6   2      199.19      180.09     23.64 o 
 -11   6   2       51.91       56.51     13.11 o 
 -10   6   2       19.68       27.07      9.99 o 
  -9   6   2      499.13      505.03     24.67 o 
  -8   6   2      262.75      274.45     18.79 o 
  -7   6   2      470.13      421.88     16.32 o 
  -6   6   2     3127.20     2961.16     35.60 o 
  -5   6   2     1585.46     1417.54     21.07 o 
  -4   6   2      986.17     1026.90     16.99 o 
  -3   6   2     1748.50     1588.57     20.57 o 
  -2   6   2     2340.47     2576.25     24.47 o 
  -1   6   2     4087.27     3895.65     34.22 o 
   0   6   2    12619.96    12263.30     88.46 o 
   1   6   2      362.98      290.72     11.52 o 
   2   6   2     1183.18     1196.13     19.50 o 
   3   6   2    12786.01    12817.29    114.28 o 
   4   6   2     2858.23     2958.94     58.94 o 
   5   6   2     1954.62     1895.20     38.11 o 
   6   6   2     1566.44     1499.05     35.89 o 
   7   6   2      371.57      382.01     23.87 o 
   8   6   2      129.12      114.85     14.81 o 
   9   6   2       96.90       67.28     13.23 o 
  10   6   2      175.44      167.56     38.51 o 
  11   6   2      379.92      377.51     33.28 o 
 -13   7   2      119.08      161.86     25.21 o 
 -12   7   2       21.11        3.72     16.53 o 
 -11   7   2        7.03        3.71     10.28 o 
 -10   7   2      118.25      126.75     16.06 o 
  -9   7   2       40.10       52.27     11.50 o 
  -8   7   2       50.99       42.04     11.02 o 
  -7   7   2      135.83      126.97     13.58 o 
  -6   7   2      588.07      625.11     15.26 o 
  -5   7   2     2686.78     2605.02     30.35 o 
  -4   7   2       92.96      105.77      7.21 o 
  -3   7   2      287.31      337.35      9.68 o 
  -2   7   2     3181.03     3021.71     28.31 o 
  -1   7   2     9110.51     8436.00     61.73 o 
   0   7   2     8754.03     8704.28     63.11 o 
   1   7   2     3602.70     3675.89     34.16 o 
   2   7   2     2281.64     2409.95     43.87 o 
   3   7   2      458.75      448.33     13.00 o 
   4   7   2       75.13       65.31      9.80 o 
   5   7   2      213.13      150.43     14.18 o 
   6   7   2      426.45      413.43     26.34 o 
   7   7   2      472.76      474.81     30.80 o 
   8   7   2      148.37      151.43     16.31 o 
   9   7   2        3.89        4.85      9.54 o 
  10   7   2       54.57       49.74     20.01 o 
  11   7   2        5.61      -12.41     13.54 o 
 -12   8   2       41.60       28.32     19.82 o 
 -11   8   2      138.52      114.40     22.58 o 
 -10   8   2       40.74       20.67     11.88 o 
  -9   8   2       51.56       55.11     20.14 o 
  -8   8   2      486.80      499.53     24.03 o 
  -7   8   2        2.95        1.84      8.35 o 
  -6   8   2        2.36       -6.00      4.59 o 
  -5   8   2     2070.49     1991.16     26.95 o 
  -4   8   2     3519.42     3412.51     36.06 o 
  -3   8   2     1285.13     1419.48     19.60 o 
  -2   8   2     1521.40     1508.30     23.67 o 
  -1   8   2        2.61       11.67      4.26 o 
   0   8   2      301.97      294.88     10.06 o 
   1   8   2     2578.85     2739.73     29.89 o 
   2   8   2      247.40      299.24     12.10 o 
   3   8   2      722.36      717.66     30.30 o 
   4   8   2       63.52       87.43     11.52 o 
   5   8   2     1491.28     1531.50     41.34 o 
   6   8   2     1148.51     1100.08     32.69 o 
   7   8   2        7.64       -1.76      8.06 o 
   8   8   2      517.29      529.65     32.53 o 
   9   8   2      271.44      261.91     22.10 o 
  10   8   2       16.49       11.96     12.80 o 
  11   8   2       72.19       81.81     20.40 o 
 -12   9   2      117.31       72.15     15.99 o 
 -11   9   2       64.06       42.51     13.54 o 
 -10   9   2      775.33      839.57     32.85 o 
  -9   9   2       41.73       32.72      9.99 o 
  -8   9   2     1265.92     1266.24     35.61 o 
  -7   9   2        1.70       -7.63      7.31 o 
  -6   9   2      756.87      750.65     25.58 o 
  -5   9   2       17.12       26.48      5.78 o 
  -4   9   2     2320.58     2362.84     30.14 o 
  -3   9   2      688.86      795.45     15.55 o 
  -2   9   2    10374.81    10443.70     77.47 o 
  -1   9   2        0.60       26.97     16.64 o 
   0   9   2      633.25      570.37     14.15 o 
   1   9   2      380.05      410.89     14.42 o 
   2   9   2     1685.79     1733.69     41.03 o 
   3   9   2       12.49       20.24      6.19 o 
   4   9   2     1083.37     1032.53     58.64 o 
   5   9   2       17.32       17.04     10.15 o 
   6   9   2       10.12        7.05     11.88 o 
   7   9   2       79.63       70.82     12.38 o 
   8   9   2       20.84       17.59     10.88 o 
   9   9   2      171.35      166.69     33.36 o 
  10   9   2      415.77      516.23     30.37 o 
  11   9   2       24.90       27.27     26.61 o 
 -12  10   2      173.27      196.78     25.80 o 
 -11  10   2        2.45       -3.65     10.72 o 
 -10  10   2       10.83       19.75     10.64 o 
  -9  10   2        8.07       21.58     10.42 o 
  -8  10   2        8.20       19.98      9.42 o 
  -7  10   2      256.25      260.99     18.72 o 
  -6  10   2     1468.95     1470.90     35.94 o 
  -5  10   2       45.45       20.29      8.18 o 
  -4  10   2       40.98       22.24      6.77 o 
  -3  10   2     1738.26     1666.06     36.05 o 
  -2  10   2      436.89      435.19     13.72 o 
  -1  10   2     1425.42     1658.06     25.18 o 
   0  10   2     3205.03     3135.19     35.76 o 
   1  10   2      227.69      208.72     10.06 o 
   2  10   2     3369.39     3237.84     35.67 o 
   3  10   2      479.15      585.83     22.85 o 
   4  10   2       74.16       83.36     12.45 o 
   5  10   2        1.83        5.77      8.11 o 
   6  10   2      673.38      716.26     44.34 o 
   7  10   2      483.22      529.56     57.24 o 
   8  10   2      649.17      620.54     30.05 o 
   9  10   2      110.31       92.85     16.93 o 
  10  10   2       10.65       -1.23     10.55 o 
 -12  11   2      370.22      364.76     33.95 o 
 -11  11   2      144.13      172.78     23.18 o 
 -10  11   2     1284.46     1420.59     51.15 o 
  -9  11   2       96.66       69.95     13.19 o 
  -8  11   2      562.96      571.64     27.44 o 
  -7  11   2      106.11       85.55     13.18 o 
  -6  11   2      530.61      535.66     25.18 o 
  -5  11   2      199.61      213.93     19.63 o 
  -4  11   2     1950.43     1908.26     26.34 o 
  -3  11   2        8.36        2.91      4.95 o 
  -2  11   2     4049.77     3914.18     42.80 o 
  -1  11   2     1445.47     1413.05     24.26 o 
   0  11   2      822.25      815.90     18.76 o 
   1  11   2     3297.34     3457.65     39.29 o 
   2  11   2      300.61      303.34     14.63 o 
   3  11   2        7.63        5.01      7.89 o 
   4  11   2     4654.44     4734.18     68.85 o 
   5  11   2        0.30        8.95      8.53 o 
   6  11   2      378.80      376.86     23.00 o 
   7  11   2      191.49      192.63     18.70 o 
   8  11   2        7.71       11.20     11.00 o 
   9  11   2       13.31        9.65     11.23 o 
  10  11   2      712.48      754.49     36.47 o 
 -11  12   2        8.37        6.55     13.48 o 
 -10  12   2      531.36      576.13     37.19 o 
  -9  12   2       74.25      105.74     18.06 o 
  -8  12   2      380.24      365.64     39.64 o 
  -7  12   2       93.86       91.98     20.89 o 
  -6  12   2     1166.88     1229.05     47.01 o 
  -5  12   2       67.26       56.09     10.92 o 
  -4  12   2        0.90        3.78      5.43 o 
  -3  12   2       35.41       21.63      6.86 o 
  -2  12   2       49.56       49.53      7.64 o 
  -1  12   2      139.60      130.98     10.08 o 
   0  12   2     2769.76     2663.34     35.39 o 
   1  12   2      154.46      166.14     10.96 o 
   2  12   2      509.29      518.68     18.74 o 
   3  12   2        6.00        1.50     10.47 o 
   4  12   2      100.95       88.57     22.27 o 
   5  12   2       49.77       58.81     11.84 o 
   6  12   2      418.30      447.38     25.15 o 
   7  12   2       83.00       69.02     13.44 o 
   8  12   2       25.71       20.28     11.75 o 
   9  12   2      216.17      223.32     27.33 o 
  10  12   2      103.10      112.26     18.43 o 
 -11  13   2        0.17        0.55     13.82 o 
 -10  13   2        3.27       -2.24     12.12 o 
  -9  13   2       76.86       81.95     18.38 o 
  -8  13   2      686.21      719.84     45.73 o 
  -7  13   2      597.38      671.42     35.41 o 
  -6  13   2       77.17       61.10     19.00 o 
  -5  13   2      833.51      865.68     29.28 o 
  -4  13   2      371.18      378.08     15.41 o 
  -3  13   2      727.79      740.56     23.07 o 
  -2  13   2     1295.92     1335.09     25.94 o 
  -1  13   2        3.28        4.76      6.10 o 
   0  13   2      556.86      534.62     25.70 o 
   1  13   2      433.51      396.20     17.56 o 
   2  13   2       78.22       54.02     13.85 o 
   3  13   2      253.11      231.68     18.10 o 
   4  13   2     1096.55     1127.22     56.61 o 
   5  13   2      725.01      651.71     32.48 o 
   6  13   2       20.40       32.62     11.18 o 
   7  13   2       20.03       18.35     12.51 o 
   8  13   2       64.79       59.34     14.20 o 
   9  13   2       26.45        0.99     11.42 o 
 -10  14   2       10.26       -1.08     12.98 o 
  -9  14   2      208.23      154.54     23.06 o 
  -8  14   2      460.56      413.44     31.84 o 
  -7  14   2       87.60      102.69     25.40 o 
  -6  14   2       71.16       59.73     14.73 o 
  -5  14   2      745.13      712.21     34.06 o 
  -4  14   2      400.26      400.56     21.11 o 
  -3  14   2      258.10      264.45     14.23 o 
  -2  14   2      366.46      415.83     16.67 o 
  -1  14   2       45.83       34.28      7.98 o 
   0  14   2       12.07       16.73      7.34 o 
   1  14   2       23.47       10.18      7.99 o 
   2  14   2      105.38      146.71     17.98 o 
   3  14   2      112.77      129.42     15.91 o 
   4  14   2       67.81       67.66     16.31 o 
   5  14   2      901.77      877.99     32.60 o 
   6  14   2        1.43       -4.40      9.00 o 
   7  14   2       31.04       17.72     10.97 o 
   8  14   2      466.27      437.14     48.45 o 
   9  14   2        1.85       14.75     12.07 o 
 -10  15   2      345.29      371.33     34.55 o 
  -9  15   2       17.36        2.91     13.29 o 
  -8  15   2        0.91      -17.47     15.62 o 
  -7  15   2     1011.63     1026.90     42.83 o 
  -6  15   2       97.48       61.91     23.07 o 
  -5  15   2      159.90      100.00     17.45 o 
  -4  15   2     1585.58     1472.19     45.48 o 
  -3  15   2     1564.68     1566.49     33.85 o 
  -2  15   2       14.90       13.47      9.10 o 
  -1  15   2       81.83      109.84     12.53 o 
   0  15   2       62.51       70.55     11.09 o 
   1  15   2      127.67      110.82     12.85 o 
   2  15   2      516.87      519.85     24.80 o 
   3  15   2      367.72      333.56     22.03 o 
   4  15   2      322.63      321.42     22.41 o 
   5  15   2      520.50      552.72     46.07 o 
   6  15   2      510.11      486.84     28.34 o 
   7  15   2        9.56        7.36     13.79 o 
   8  15   2        1.26       10.03     12.05 o 
  -9  16   2      101.21       92.14     34.03 o 
  -8  16   2       35.83       79.17     18.52 o 
  -7  16   2       54.26       56.40     16.59 o 
  -6  16   2      410.81      367.74     29.68 o 
  -5  16   2        1.23        5.98     11.96 o 
  -4  16   2     1065.73     1050.82     49.66 o 
  -3  16   2      153.95      156.46     14.63 o 
  -2  16   2      159.76      152.00     16.44 o 
  -1  16   2      145.20      146.68     13.89 o 
   0  16   2       99.68      118.30     14.53 o 
   1  16   2       97.04      138.73     14.26 o 
   2  16   2      556.65      607.19     38.82 o 
   3  16   2      322.80      313.11     44.63 o 
   4  16   2        8.28       -4.12      9.52 o 
   5  16   2      716.62      718.63     32.31 o 
   6  16   2       47.31       33.78     12.16 o 
   7  16   2        0.21        4.23     11.70 o 
   8  16   2      263.03      295.60     32.83 o 
  -8  17   2        0.21       24.07     13.99 o 
  -7  17   2      353.92      292.78     29.53 o 
  -6  17   2      115.24      122.70     19.89 o 
  -5  17   2        6.69        5.76     11.43 o 
  -4  17   2      197.48      180.88     30.96 o 
  -3  17   2      314.20      294.14     23.27 o 
  -2  17   2      353.68      357.79     22.39 o 
  -1  17   2       11.05       24.64     10.39 o 
   0  17   2      332.61      343.86     26.85 o 
   1  17   2       40.17       51.90     14.47 o 
   2  17   2      837.46      890.23     38.53 o 
   3  17   2      158.41      164.97     19.90 o 
   4  17   2       85.90       73.71     14.35 o 
   5  17   2      170.21      168.40     19.76 o 
   6  17   2      340.98      394.75     37.54 o 
   7  17   2       52.89       30.14     16.36 o 
  -8  18   2       22.39       41.99     17.41 o 
  -7  18   2       71.75       80.00     19.35 o 
  -6  18   2       53.18       63.57     17.46 o 
  -5  18   2       21.51       31.37     14.17 o 
  -4  18   2      236.41      258.84     41.25 o 
  -3  18   2      182.27      165.70     21.62 o 
  -2  18   2      372.96      403.08     21.29 o 
  -1  18   2        0.52       10.92     12.38 o 
   0  18   2       20.88       32.64     11.22 o 
   1  18   2       21.91       32.73     13.93 o 
   2  18   2       11.99       15.02     13.78 o 
   3  18   2       54.48       78.95     17.31 o 
   4  18   2        7.42        1.44     20.74 o 
   5  18   2        0.04        7.22     18.71 o 
   6  18   2        0.86        7.85     14.05 o 
  -7  19   2       32.57       46.13     18.94 o 
  -6  19   2       12.37       -1.21     15.72 o 
  -5  19   2      185.48      106.73     34.08 o 
  -4  19   2      211.33      210.71     25.30 o 
  -3  19   2        7.86       22.00     14.92 o 
  -2  19   2        3.25        6.45      9.99 o 
  -1  19   2       63.59       69.78     16.98 o 
   0  19   2       36.61        8.98     11.25 o 
   1  19   2      681.40      619.06     45.86 o 
   2  19   2      254.59      268.80     39.49 o 
   3  19   2       24.79       36.78     20.64 o 
   4  19   2       34.89       34.33     20.96 o 
   5  19   2       49.37       11.33     31.49 o 
  -5  20   2       88.56      126.22     22.19 o 
  -4  20   2        8.01       -1.33     13.90 o 
  -3  20   2      529.14      641.91     57.25 o 
  -2  20   2       53.15       45.61     12.91 o 
  -1  20   2      231.00      230.27     32.37 o 
   0  20   2      106.07      120.45     38.79 o 
   1  20   2       11.31       16.55     17.92 o 
   2  20   2       41.85       36.70     19.73 o 
   3  20   2      288.42      420.24     44.42 o 
   4  20   2       82.24       99.44     28.25 o 
  -4  21   2       12.48       19.64     16.53 o 
  -3  21   2       53.14       72.11     21.77 o 
  -2  21   2       35.67        4.28     26.91 o 
  -1  21   2        1.33       13.79     12.48 o 
   0  21   2        2.53       40.46     32.02 o 
   1  21   2      286.36      328.81     57.36 o 
   2  21   2        4.92       -1.49     17.41 o 
 -14   1   3       72.84       98.04     41.45 o 
 -13   1   3       22.57       -9.66     16.79 o 
 -12   1   3       25.75       33.74     20.56 o 
 -11   1   3       23.51       11.87     11.88 o 
 -10   1   3       49.41       41.66      9.34 o 
  -9   1   3       76.85       52.41      9.30 o 
  -8   1   3       36.97       40.65      8.07 o 
  -7   1   3      143.35      177.11      9.83 o 
  -6   1   3      371.56      417.34     16.51 o 
  -5   1   3     1903.80     1983.99     24.19 o 
  -4   1   3       55.88       63.04      5.17 o 
  -3   1   3    12522.54    13007.65     81.19 o 
  -2   1   3      663.74      806.98     12.77 o 
  -1   1   3        0.99       17.69      3.16 o 
   0   1   3     2854.46     3306.59     26.38 o 
   1   1   3     1917.46     2145.08     19.05 o 
   2   1   3      305.13      332.97      8.56 o 
   3   1   3     1395.95     1483.47     19.01 o 
   4   1   3      316.08      329.71      8.91 o 
   5   1   3     1989.75     2035.04     23.11 o 
   6   1   3      993.47      941.36     25.01 o 
   7   1   3      602.32      618.52     25.32 o 
   8   1   3       36.24       48.14     13.47 o 
   9   1   3      337.53      347.64     36.17 o 
  10   1   3        0.72       -8.20     16.28 o 
  11   1   3       37.50       28.01     21.45 o 
 -14   2   3       12.66        4.75     20.54 o 
 -13   2   3      114.93       97.31     47.40 o 
 -12   2   3      312.90      370.06     45.46 o 
 -11   2   3      280.20      369.00     27.59 o 
 -10   2   3       23.15       16.73      8.71 o 
  -9   2   3      332.83      334.25     14.55 o 
  -8   2   3      372.01      396.12     14.34 o 
  -7   2   3      122.85      126.62      8.72 o 
  -6   2   3    14228.83    14396.91    100.25 o 
  -5   2   3     2518.62     2740.90     29.39 o 
  -4   2   3        4.26        8.32      3.48 o 
  -3   2   3       36.00       68.99      4.67 o 
  -2   2   3    23263.37    23539.86    149.18 o 
  -1   2   3      582.27      596.58     12.80 o 
   0   2   3     4821.01     4990.79     33.59 o 
   1   2   3     1032.02      941.99     13.48 o 
   2   2   3      206.56      186.12      8.36 o 
   3   2   3    13546.64    13250.23     86.21 o 
   4   2   3       23.75       23.02      5.07 o 
   5   2   3       63.56       63.55      8.34 o 
   6   2   3      448.22      411.48     15.92 o 
   7   2   3      396.38      388.45     19.71 o 
   8   2   3        9.21        3.89     10.48 o 
   9   2   3      158.06      161.16     27.53 o 
  10   2   3      956.01      988.07     68.31 o 
  11   2   3       70.73       51.44     29.62 o 
 -14   3   3      326.14      361.57     43.26 o 
 -13   3   3      341.01      333.61     30.33 o 
 -12   3   3      437.77      370.81     29.70 o 
 -11   3   3        4.32       -8.11     13.07 o 
 -10   3   3      234.03      305.39     20.19 o 
  -9   3   3     1202.37     1235.80     28.48 o 
  -8   3   3      672.76      660.16     17.43 o 
  -7   3   3      396.92      443.22     13.80 o 
  -6   3   3     2810.62     2863.56     42.89 o 
  -5   3   3      603.09      593.40     14.22 o 
  -4   3   3      171.67      230.84      8.11 o 
  -3   3   3      546.20      745.54     12.17 o 
  -2   3   3     1600.79     1255.80     17.87 o 
  -1   3   3      682.85      648.54     12.26 o 
   0   3   3      894.97      851.18     12.96 o 
   1   3   3      587.96      576.97     11.82 o 
   2   3   3     1990.54     2044.46     34.74 o 
   3   3   3      162.68      197.35      8.86 o 
   4   3   3     2186.09     1994.07     28.22 o 
   5   3   3     3012.65     3005.49     46.40 o 
   6   3   3     2936.42     3036.86     61.10 o 
   7   3   3     4678.68     4856.88     67.98 o 
   8   3   3     1424.09     1347.14     44.05 o 
   9   3   3        8.91       13.70     12.04 o 
  10   3   3      258.67      232.07     33.58 o 
  11   3   3      238.90      242.40     37.36 o 
 -13   4   3       44.50       55.24     17.67 o 
 -12   4   3      737.46      814.01     40.53 o 
 -11   4   3      248.08      290.30     21.29 o 
 -10   4   3      235.30      216.70     18.24 o 
  -9   4   3     2181.61     2161.16     51.56 o 
  -8   4   3        5.50        3.62      5.50 o 
  -7   4   3      523.98      514.38     17.22 o 
  -6   4   3     5888.88     5783.23     50.99 o 
  -5   4   3     4112.91     4334.84     40.01 o 
  -4   4   3        3.53        6.34      3.55 o 
  -3   4   3     1760.78     1665.38     23.61 o 
  -2   4   3    14651.38    14063.28    111.38 o 
  -1   4   3     2428.42     2303.87     23.57 o 
   0   4   3     2990.75     3140.65     27.36 o 
   1   4   3      217.68      298.68     10.09 o 
   2   4   3     3347.12     3045.80     40.14 o 
   3   4   3     4678.97     4840.97     56.80 o 
   4   4   3     5369.34     5451.53     53.56 o 
   5   4   3     1121.59     1184.38     29.14 o 
   6   4   3     2677.24     2531.25     45.75 o 
   7   4   3        8.26        7.14      8.83 o 
   8   4   3     1613.67     1517.06     47.41 o 
   9   4   3     1885.87     1888.42     55.73 o 
  10   4   3      329.29      356.92     39.95 o 
  11   4   3      474.63      445.30     45.23 o 
 -13   5   3       29.14        4.87     15.12 o 
 -12   5   3       32.18        2.22     13.71 o 
 -11   5   3        4.80       -4.51     10.31 o 
 -10   5   3       40.44       43.43     11.50 o 
  -9   5   3        0.13       14.17      9.18 o 
  -8   5   3     1296.14     1454.49     29.48 o 
  -7   5   3      443.37      349.66     12.83 o 
  -6   5   3     7969.44     7584.78     65.52 o 
  -5   5   3      166.85      182.08      8.61 o 
  -4   5   3      371.80      403.57     12.40 o 
  -3   5   3       20.98       26.59      3.98 o 
  -2   5   3     4309.58     4073.12     39.95 o 
  -1   5   3     1749.05     1537.14     17.06 o 
   0   5   3      182.25      217.25      8.03 o 
   1   5   3       54.78       57.84      5.57 o 
   2   5   3     2489.81     2449.96     28.67 o 
   3   5   3     3162.32     3062.06     44.35 o 
   4   5   3      375.63      436.23     18.66 o 
   5   5   3      834.76      857.80     26.24 o 
   6   5   3      229.86      236.85     22.00 o 
   7   5   3      147.25      171.74     16.27 o 
   8   5   3      272.64      264.38     20.04 o 
   9   5   3        3.52       -3.81     11.22 o 
  10   5   3       16.90       20.21     14.49 o 
  11   5   3        0.12       -2.17     19.61 o 
 -13   6   3      172.97      178.43     34.93 o 
 -12   6   3      143.23      171.25     34.43 o 
 -11   6   3       74.08       50.01     13.23 o 
 -10   6   3      224.17      233.88     19.17 o 
  -9   6   3      302.48      317.94     20.50 o 
  -8   6   3     1439.13     1389.35     34.86 o 
  -7   6   3     1088.11     1106.13     23.75 o 
  -6   6   3     1960.14     2015.93     39.57 o 
  -5   6   3      257.11      227.30     11.98 o 
  -4   6   3      392.93      444.03     11.81 o 
  -3   6   3     1332.18     1263.04     18.31 o 
  -2   6   3     6855.16     6194.01     44.64 o 
  -1   6   3      511.67      477.81     14.73 o 
   0   6   3      108.00       88.02      5.71 o 
   1   6   3        1.19        5.13      3.20 o 
   2   6   3     2059.36     2186.22     29.09 o 
   3   6   3     1739.79     1732.71     52.76 o 
   4   6   3     2761.53     2945.74     47.01 o 
   5   6   3     3509.68     3421.66     54.13 o 
   6   6   3        5.51        4.30      8.58 o 
   7   6   3      130.11      122.08     14.45 o 
   8   6   3     1288.00     1197.91     36.19 o 
   9   6   3       17.93       49.19     15.01 o 
  10   6   3      335.54      312.65     30.05 o 
  11   6   3      175.38      220.93     35.32 o 
 -13   7   3      218.33      284.08     30.25 o 
 -12   7   3        0.48      -12.64     10.18 o 
 -11   7   3      206.71      196.93     19.87 o 
 -10   7   3     1078.03     1088.31     44.51 o 
  -9   7   3      408.28      431.24     26.76 o 
  -8   7   3      101.71       86.56     12.67 o 
  -7   7   3     2439.28     2513.79     33.06 o 
  -6   7   3      838.48      834.56     17.85 o 
  -5   7   3     1643.76     1568.64     23.46 o 
  -4   7   3     5072.75     5505.55     48.08 o 
  -3   7   3     1311.22     1139.16     22.31 o 
  -2   7   3      855.74      803.84     13.79 o 
  -1   7   3      687.44      684.94     15.72 o 
   0   7   3      251.92      278.15     10.85 o 
   1   7   3     9948.18     9713.14     69.31 o 
   2   7   3     4589.86     4238.83     48.50 o 
   3   7   3      750.64      724.28     22.69 o 
   4   7   3     3167.79     3332.92     51.81 o 
   5   7   3       91.52       92.21     12.68 o 
   6   7   3      188.98      168.88     16.54 o 
   7   7   3      268.03      235.86     19.11 o 
   8   7   3      149.02      166.05     17.13 o 
   9   7   3      762.32      772.24     57.99 o 
  10   7   3      324.40      373.86     38.12 o 
  11   7   3      134.85      117.42     28.05 o 
 -13   8   3      178.65      199.06     56.16 o 
 -12   8   3       30.86       12.44     11.32 o 
 -11   8   3      189.37      195.95     20.36 o 
 -10   8   3      257.27      235.08     20.31 o 
  -9   8   3      152.97      124.83     15.14 o 
  -8   8   3     1499.48     1578.14     38.31 o 
  -7   8   3     3366.21     3239.33     60.56 o 
  -6   8   3        2.45       -7.07      4.71 o 
  -5   8   3      449.54      411.46     21.09 o 
  -4   8   3      829.18      853.54     17.22 o 
  -3   8   3      178.60      168.34      8.22 o 
  -2   8   3      687.76      626.19     13.17 o 
  -1   8   3     7025.99     6546.31     53.51 o 
   0   8   3      195.26      207.35     17.24 o 
   1   8   3     1046.07     1173.77     18.68 o 
   2   8   3     1840.30     1687.58     26.91 o 
   3   8   3     1114.98     1274.77     30.40 o 
   4   8   3     1884.29     1780.65     38.09 o 
   5   8   3     3134.31     3008.03     52.87 o 
   6   8   3      255.55      254.98     35.73 o 
   7   8   3        0.57       -5.45      6.90 o 
   8   8   3      844.95      969.29     33.85 o 
   9   8   3       46.89       48.64     12.90 o 
  10   8   3      107.80       81.47     19.44 o 
 -13   9   3      250.41      339.93     42.03 o 
 -12   9   3       60.99       48.07     20.06 o 
 -11   9   3       48.06       14.31     10.71 o 
 -10   9   3      152.38      103.76     17.11 o 
  -9   9   3        0.72       -2.90      8.41 o 
  -8   9   3      423.61      446.03     22.93 o 
  -7   9   3       60.65      101.46     13.25 o 
  -6   9   3      137.73      131.49      9.46 o 
  -5   9   3     3454.50     3585.03     52.08 o 
  -4   9   3      172.57      153.40      9.21 o 
  -3   9   3      437.96      384.02     11.65 o 
  -2   9   3      587.27      542.07     20.84 o 
  -1   9   3      193.78      189.37      9.51 o 
   0   9   3     1729.76     1824.94     25.28 o 
   1   9   3      133.65      102.70      7.38 o 
   2   9   3      190.74      178.33     10.80 o 
   3   9   3     1403.34     1403.06     33.58 o 
   4   9   3      358.60      355.99     19.92 o 
   5   9   3        0.97       11.07      8.77 o 
   6   9   3      733.22      762.89     39.06 o 
   7   9   3      648.00      634.15     28.58 o 
   8   9   3       13.35       11.63     10.04 o 
   9   9   3       53.85       58.88     19.31 o 
  10   9   3      249.08      246.33     28.45 o 
 -12  10   3      103.55       84.97     20.01 o 
 -11  10   3      237.88      269.92     27.47 o 
 -10  10   3      102.50       82.08     16.82 o 
  -9  10   3       27.63        2.13     13.01 o 
  -8  10   3      368.98      340.36     37.51 o 
  -7  10   3      708.56      768.74     27.44 o 
  -6  10   3      127.31      111.78     10.92 o 
  -5  10   3      192.41      214.91     11.24 o 
  -4  10   3       47.79       50.84      7.13 o 
  -3  10   3      353.47      386.13     15.58 o 
  -2  10   3      755.21      721.39     15.64 o 
  -1  10   3     4990.88     4977.40     47.85 o 
   0  10   3      393.53      389.66     12.99 o 
   1  10   3      229.39      276.08     12.33 o 
   2  10   3     2220.90     2230.93     34.28 o 
   3  10   3      384.53      389.11     20.17 o 
   4  10   3      160.14      157.27     15.48 o 
   5  10   3      531.88      563.09     25.50 o 
   6  10   3       74.22       76.60     12.68 o 
   7  10   3      161.20      157.35     17.17 o 
   8  10   3       47.24       44.06     12.61 o 
   9  10   3        1.95        4.23     10.71 o 
  10  10   3        3.02       -7.13     13.99 o 
 -12  11   3        0.53       -4.12     13.43 o 
 -11  11   3       30.80        4.53     15.03 o 
 -10  11   3      173.06      164.48     21.73 o 
  -9  11   3        4.58      -10.65     10.52 o 
  -8  11   3        0.25       -3.36      9.77 o 
  -7  11   3       58.54       49.31     13.58 o 
  -6  11   3        2.89       -1.00      6.80 o 
  -5  11   3      155.10      165.48     10.85 o 
  -4  11   3      208.27      221.20     11.82 o 
  -3  11   3        4.49        6.62      5.19 o 
  -2  11   3       75.34       58.86      6.93 o 
  -1  11   3      229.40      282.48     12.21 o 
   0  11   3      598.21      573.20     16.02 o 
   1  11   3      356.40      407.98     13.96 o 
   2  11   3      125.56      151.12     11.51 o 
   3  11   3       11.96       14.23      9.02 o 
   4  11   3      590.16      627.88     26.35 o 
   5  11   3      270.63      280.69     20.10 o 
   6  11   3        0.19        6.97      8.24 o 
   7  11   3      299.60      291.25     22.78 o 
   8  11   3       95.92       75.08     14.71 o 
   9  11   3       12.74       -3.97     11.06 o 
  10  11   3        9.04       17.11     15.56 o 
 -11  12   3        7.37       19.57     14.52 o 
 -10  12   3      344.44      323.94     30.02 o 
  -9  12   3      382.57      390.20     53.80 o 
  -8  12   3        9.01       23.43     11.91 o 
  -7  12   3       74.10       77.60     15.22 o 
  -6  12   3      268.51      266.67     23.08 o 
  -5  12   3      857.48      875.25     27.52 o 
  -4  12   3       15.76       13.57      6.62 o 
  -3  12   3     3009.44     2979.18     35.26 o 
  -2  12   3       10.09        5.95      5.58 o 
  -1  12   3       63.83       50.25      7.51 o 
   0  12   3     2022.31     2061.66     30.95 o 
   1  12   3      169.33      175.70     12.67 o 
   2  12   3       13.30        2.51      8.92 o 
   3  12   3     1063.13     1031.96     31.32 o 
   4  12   3      261.86      253.31     19.05 o 
   5  12   3       55.69       49.97     11.51 o 
   6  12   3      607.73      623.55     29.67 o 
   7  12   3      443.26      434.16     34.02 o 
   8  12   3       19.81       22.34     12.14 o 
   9  12   3      101.18       99.01     17.44 o 
 -11  13   3      391.45      432.87     36.01 o 
 -10  13   3      350.14      352.76     31.72 o 
  -9  13   3        0.77        1.82     13.14 o 
  -8  13   3      418.72      383.25     30.26 o 
  -7  13   3     1113.68     1230.85     44.61 o 
  -6  13   3     1085.16     1026.45     52.98 o 
  -5  13   3      255.37      253.67     19.37 o 
  -4  13   3     1275.50     1242.84     25.64 o 
  -3  13   3      132.59      142.32     11.50 o 
  -2  13   3      914.47      959.43     25.60 o 
  -1  13   3        9.27        8.72      6.32 o 
   0  13   3      211.86      219.58     12.49 o 
   1  13   3     2728.33     2682.61     69.39 o 
   2  13   3      379.12      400.25     39.85 o 
   3  13   3     1161.70     1227.01     34.93 o 
   4  13   3      668.47      672.48     28.59 o 
   5  13   3        5.42        9.29      8.79 o 
   6  13   3       83.79       78.82     14.03 o 
   7  13   3      125.65      140.36     29.61 o 
   8  13   3        5.14      -14.11      9.41 o 
   9  13   3      141.81      148.43     20.18 o 
 -11  14   3        5.86        0.01     13.64 o 
 -10  14   3       30.98       18.54     14.19 o 
  -9  14   3      438.18      487.10     35.15 o 
  -8  14   3        0.98      -15.13     10.08 o 
  -7  14   3      705.55      743.11     41.22 o 
  -6  14   3      548.18      566.93     32.45 o 
  -5  14   3       80.61       65.42     14.56 o 
  -4  14   3       36.28       27.63      8.78 o 
  -3  14   3     1017.85     1074.95     25.08 o 
  -2  14   3     1633.80     1615.16     30.31 o 
  -1  14   3      909.19      923.84     25.55 o 
   0  14   3      853.95      855.76     24.51 o 
   1  14   3     1252.03     1290.44     29.88 o 
   2  14   3       42.21       49.70     11.26 o 
   3  14   3       76.99      107.01     14.89 o 
   4  14   3       45.94       22.48     10.43 o 
   5  14   3      259.20      306.60     22.77 o 
   6  14   3      340.89      381.07     30.84 o 
   7  14   3      257.23      270.91     23.72 o 
   8  14   3       16.44       15.04     12.85 o 
 -10  15   3       30.72       18.91     16.13 o 
  -9  15   3        1.81        2.42     12.49 o 
  -8  15   3        2.43       -6.51     11.44 o 
  -7  15   3        9.73       14.31     17.84 o 
  -6  15   3        5.48       -6.68      9.94 o 
  -5  15   3      772.60      769.37     36.56 o 
  -4  15   3       48.65       32.30     10.15 o 
  -3  15   3      406.14      366.43     18.98 o 
  -2  15   3      733.96      694.57     20.98 o 
  -1  15   3       56.68       50.56     10.10 o 
   0  15   3      366.28      360.74     21.00 o 
   1  15   3      207.58      192.77     27.59 o 
   2  15   3      337.63      368.50     22.69 o 
   3  15   3      950.94      957.21     33.50 o 
   4  15   3      114.29      123.95     16.71 o 
   5  15   3       19.65       17.18     12.18 o 
   6  15   3       94.41      119.31     21.21 o 
   7  15   3        5.63        5.07     11.47 o 
   8  15   3       11.77       -7.36     11.68 o 
  -9  16   3        6.19        5.72     15.15 o 
  -8  16   3        3.90        5.83     12.09 o 
  -7  16   3       47.16       37.63     15.25 o 
  -6  16   3       47.62       41.44     13.45 o 
  -5  16   3      118.74      146.94     19.95 o 
  -4  16   3        9.69       14.74     11.39 o 
  -3  16   3      604.32      595.99     23.45 o 
  -2  16   3      177.95      157.65     12.87 o 
  -1  16   3       56.78       42.51     11.50 o 
   0  16   3       17.35       31.32     10.66 o 
   1  16   3       39.70       35.83     14.64 o 
   2  16   3        8.47       18.00     12.76 o 
   3  16   3       26.63       47.18     17.40 o 
   4  16   3      107.16      119.47     17.10 o 
   5  16   3        0.05        5.12     10.53 o 
   6  16   3        5.74        6.93     14.03 o 
   7  16   3        0.54       -0.83     12.12 o 
  -9  17   3       12.21       -6.96     12.99 o 
  -8  17   3      214.37      188.56     25.04 o 
  -7  17   3       12.42       19.97     16.53 o 
  -6  17   3       56.72       39.65     14.64 o 
  -5  17   3        0.57        1.77     11.66 o 
  -4  17   3        0.36        4.17     11.48 o 
  -3  17   3       48.15       59.25     12.82 o 
  -2  17   3      422.05      410.87     22.71 o 
  -1  17   3      388.90      404.30     28.54 o 
   0  17   3      776.82      771.57     39.89 o 
   1  17   3      275.42      237.48     24.04 o 
   2  17   3       12.87        7.20     12.18 o 
   3  17   3       26.89       17.77     13.07 o 
   4  17   3       24.15       26.66     14.66 o 
   5  17   3      168.27      133.94     21.70 o 
   6  17   3       30.91       14.57     12.27 o 
  -8  18   3       10.05       18.77     21.63 o 
  -7  18   3        0.84       -1.28     14.14 o 
  -6  18   3      247.41      284.02     31.60 o 
  -5  18   3       99.03       98.42     21.82 o 
  -4  18   3      472.46      505.74     33.32 o 
  -3  18   3      828.90      829.34     27.86 o 
  -2  18   3       36.29       40.34     11.01 o 
  -1  18   3      465.13      430.62     25.12 o 
   0  18   3      617.98      671.98     35.09 o 
   1  18   3        1.60       17.32     13.46 o 
   2  18   3      398.28      326.34     51.61 o 
   3  18   3      369.77      440.88     33.26 o 
   4  18   3      212.12      213.75     26.20 o 
   5  18   3       60.47       33.35     16.17 o 
   6  18   3       28.89       41.92     17.42 o 
  -7  19   3      100.09      125.32     22.63 o 
  -6  19   3        1.34       -0.12     13.43 o 
  -5  19   3      144.94      133.85     27.27 o 
  -4  19   3       50.70       76.81     18.24 o 
  -3  19   3        2.93        1.40     10.23 o 
  -2  19   3      358.29      377.36     24.43 o 
  -1  19   3       84.67       90.03     14.63 o 
   0  19   3       99.84      112.39     24.83 o 
   1  19   3      259.45      204.57     24.46 o 
   2  19   3        1.73       -0.04     12.96 o 
   3  19   3       69.17       91.09     20.20 o 
   4  19   3       94.71      100.52     22.24 o 
   5  19   3        0.80        0.06     18.77 o 
  -6  20   3      148.72      157.88     25.22 o 
  -5  20   3        0.02      -10.42     13.09 o 
  -4  20   3       33.03       47.95     16.14 o 
  -3  20   3      255.92      241.61     33.92 o 
  -2  20   3        2.80       20.15     11.67 o 
  -1  20   3        1.77        4.44      9.96 o 
   0  20   3      101.63       65.68     18.54 o 
   1  20   3       88.98      148.95     23.08 o 
   2  20   3        2.55       13.87     14.65 o 
   3  20   3      119.26      131.02     44.79 o 
  -4  21   3        0.58       14.54     18.35 o 
  -3  21   3        6.28       15.91     19.12 o 
  -2  21   3        0.00        1.31     14.86 o 
  -1  21   3       11.90        0.50     12.06 o 
   0  21   3        0.23      -33.32     22.21 o 
   1  21   3       30.68       29.21     20.19 o 
 -14   0   4      212.00      214.51     51.00 o 
 -13   0   4      598.78      415.78     56.83 o 
 -12   0   4       84.77       76.06     28.16 o 
 -11   0   4       73.31       58.18     25.45 o 
 -10   0   4     1061.21     1014.84     34.33 o 
  -9   0   4      190.22      186.06     16.89 o 
  -8   0   4     2488.20     2402.20     46.79 o 
  -7   0   4     1541.30     1441.79     33.44 o 
  -6   0   4     9389.27     9081.46    134.76 o 
  -5   0   4     4286.26     4261.06     55.16 o 
  -4   0   4     2048.39     1918.49     45.65 o 
  -3   0   4      133.55      143.34      8.83 o 
  -2   0   4    33247.09    31552.72    276.36 o 
  -1   0   4   105264.23   103023.88    785.57 o 
   0   0   4     7334.12     7243.18     71.53 o 
   1   0   4     3310.60     3156.31     40.74 o 
   2   0   4     9717.17     9630.32     94.59 o 
   3   0   4     3513.43     3576.46     40.84 o 
   4   0   4     2423.16     2593.15     40.02 o 
   5   0   4     1612.87     1956.36     41.18 o 
   6   0   4      217.95      267.12     23.33 o 
   7   0   4      175.79      148.22     20.81 o 
   8   0   4     1560.94     1625.59     89.58 o 
   9   0   4       78.91       64.13     27.74 o 
  10   0   4      175.96      217.43     47.66 o 
  11   0   4       84.65      -13.45     28.99 o 
 -14   1   4      249.59      202.58     34.38 o 
 -13   1   4        1.64        6.91     17.94 o 
 -12   1   4      251.98      217.12     44.32 o 
 -11   1   4      271.98      317.37     21.55 o 
 -10   1   4      229.51      225.41     16.35 o 
  -9   1   4       90.22       91.52      9.58 o 
  -8   1   4     2713.49     2864.61     36.47 o 
  -7   1   4     2272.63     2589.20     32.62 o 
  -6   1   4      179.57      152.75      8.57 o 
  -5   1   4     1508.78     1411.50     20.34 o 
  -4   1   4    11029.51    10702.00     72.52 o 
  -3   1   4     4005.68     3874.87     32.42 o 
  -2   1   4    33923.15    33186.02    230.19 o 
  -1   1   4     1017.49     1151.20     14.58 o 
   0   1   4     3419.61     3837.48     31.67 o 
   1   1   4     4090.66     4228.68     37.10 o 
   2   1   4      211.47      198.73      6.95 o 
   3   1   4     2802.61     3144.48     29.05 o 
   4   1   4     1004.78      869.76     15.03 o 
   5   1   4     1455.61     1293.53     24.63 o 
   6   1   4        7.50       13.03      8.15 o 
   7   1   4       32.01       15.13     20.08 o 
   8   1   4      562.35      629.89     43.88 o 
   9   1   4       41.41       20.35     18.61 o 
  10   1   4      483.50      470.08     45.86 o 
  11   1   4      204.05      153.71     32.70 o 
 -14   2   4      289.50      234.12     35.85 o 
 -13   2   4      187.35      229.07     25.56 o 
 -12   2   4        0.21       -3.59     10.69 o 
 -11   2   4       16.79      -10.86      8.73 o 
 -10   2   4       46.75       57.48     10.31 o 
  -9   2   4      387.46      394.34     15.58 o 
  -8   2   4      311.77      288.21     14.49 o 
  -7   2   4      158.27      121.83      8.67 o 
  -6   2   4     4299.06     4204.09     41.18 o 
  -5   2   4     3355.46     3186.61     32.63 o 
  -4   2   4     2639.15     2822.16     28.25 o 
  -3   2   4      293.08      259.71     12.65 o 
  -2   2   4      809.80      846.93     14.93 o 
  -1   2   4      405.58      465.59      9.31 o 
   0   2   4     2484.66     2232.53     22.37 o 
   1   2   4        2.45       10.03      3.03 o 
   2   2   4     2303.16     2309.39     22.91 o 
   3   2   4     1288.01     1119.13     20.29 o 
   4   2   4      348.61      396.87     11.37 o 
   5   2   4        5.03        2.82      5.94 o 
   6   2   4      525.71      457.36     24.37 o 
   7   2   4      959.95     1042.18     37.35 o 
   8   2   4      270.63      295.92     31.89 o 
   9   2   4      118.34      132.66     43.38 o 
  10   2   4       13.95        8.21     17.18 o 
  11   2   4        1.38      -32.14     24.66 o 
 -14   3   4        7.31        9.16     20.15 o 
 -13   3   4        6.81       -4.44     13.25 o 
 -12   3   4       59.86       57.89     16.26 o 
 -11   3   4      557.58      565.88     27.16 o 
 -10   3   4      106.61      112.90     12.57 o 
  -9   3   4       11.50       20.21      7.08 o 
  -8   3   4       16.84       18.16      6.11 o 
  -7   3   4     1243.05     1145.64     21.29 o 
  -6   3   4      229.72      211.73      9.83 o 
  -5   3   4     1260.60     1394.79     20.39 o 
  -4   3   4        2.85        5.07      3.53 o 
  -3   3   4       78.48       96.93      6.83 o 
  -2   3   4     2276.46     2217.62     26.28 o 
  -1   3   4     7374.77     7308.47     57.82 o 
   0   3   4       45.28       39.96      3.91 o 
   1   3   4       21.78       32.77      3.88 o 
   2   3   4     2045.24     2098.29     21.63 o 
   3   3   4     2057.72     1967.88     34.45 o 
   4   3   4        0.78       -2.59      3.66 o 
   5   3   4        0.12       -4.86      6.62 o 
   6   3   4       42.22       51.80     10.84 o 
   7   3   4      188.23      194.66     20.57 o 
   8   3   4      497.91      443.56     29.98 o 
   9   3   4      438.27      400.35     40.07 o 
  10   3   4      227.97      194.90     32.29 o 
  11   3   4       23.07       -1.60     19.24 o 
 -14   4   4       51.76       51.99     18.42 o 
 -13   4   4       45.48       28.02     16.04 o 
 -12   4   4        1.79       -8.51     11.61 o 
 -11   4   4      171.51      132.28     16.24 o 
 -10   4   4      157.39      130.01     20.23 o 
  -9   4   4      523.11      541.82     20.10 o 
  -8   4   4      105.28      119.19     14.71 o 
  -7   4   4      269.24      266.91     11.72 o 
  -6   4   4     1003.18      914.66     20.33 o 
  -5   4   4      482.88      548.51     13.17 o 
  -4   4   4        2.96        3.01      3.49 o 
  -3   4   4     4242.75     4072.45     40.93 o 
  -2   4   4       33.59       22.95      4.82 o 
  -1   4   4       24.22       18.57      4.48 o 
   0   4   4        4.37        4.09      3.01 o 
   1   4   4        0.34        2.12      2.84 o 
   2   4   4       64.64       65.70      6.62 o 
   3   4   4     3141.80     3075.38     35.44 o 
   4   4   4     1893.82     1756.16     27.76 o 
   5   4   4     1585.74     1517.49     41.17 o 
   6   4   4     1094.61     1139.18     31.82 o 
   7   4   4      541.81      538.95     24.94 o 
   8   4   4       15.02       19.95     12.06 o 
   9   4   4       69.01       44.44     15.30 o 
  10   4   4       33.23       29.04     21.48 o 
  11   4   4       38.02       45.29     36.50 o 
 -14   5   4      132.40      103.35     22.87 o 
 -13   5   4       67.67       93.37     19.81 o 
 -12   5   4       61.02       42.78     12.12 o 
 -11   5   4       14.33       13.86     10.41 o 
 -10   5   4     1575.74     1613.46     40.66 o 
  -9   5   4        1.02        5.67      7.52 o 
  -8   5   4      895.01      896.42     27.28 o 
  -7   5   4     5579.09     5659.62     57.53 o 
  -6   5   4      198.51      215.11     12.80 o 
  -5   5   4     2473.86     2330.71     28.15 o 
  -4   5   4       64.27       31.93      4.59 o 
  -3   5   4      617.42      652.02     15.42 o 
  -2   5   4     1736.34     1647.14     23.99 o 
  -1   5   4     2608.43     2333.11     22.75 o 
   0   5   4     2380.75     2505.04     32.50 o 
   1   5   4     1197.87     1117.43     16.26 o 
   2   5   4     8918.36     8858.85     72.51 o 
   3   5   4     2290.03     2310.55     39.37 o 
   4   5   4     1070.11     1129.91     29.03 o 
   5   5   4      327.48      315.52     18.41 o 
   6   5   4     3374.87     3282.40     55.72 o 
   7   5   4      166.43      195.29     22.81 o 
   8   5   4      209.21      221.26     23.23 o 
   9   5   4       97.11       86.95     18.53 o 
  10   5   4       32.98       13.93     23.88 o 
  11   5   4      252.34      211.57     40.46 o 
 -13   6   4      129.17       86.69     20.02 o 
 -12   6   4      698.77      714.24     35.10 o 
 -11   6   4       31.57       27.33     14.93 o 
 -10   6   4        1.80        5.32      8.97 o 
  -9   6   4     2556.11     2464.48     48.31 o 
  -8   6   4      206.67      200.43     11.71 o 
  -7   6   4     2057.39     2018.28     37.30 o 
  -6   6   4    10483.77    10788.62     81.62 o 
  -5   6   4      672.86      774.13     16.25 o 
  -4   6   4      645.53      578.79     14.50 o 
  -3   6   4     4375.62     4257.09     44.64 o 
  -2   6   4       46.77       61.08      6.67 o 
  -1   6   4      325.42      363.02     10.24 o 
   0   6   4     6937.03     6699.38     57.05 o 
   1   6   4       69.67       79.19      5.77 o 
   2   6   4     1115.79     1063.81     19.65 o 
   3   6   4      340.83      307.25     16.16 o 
   4   6   4        4.02       -4.09      8.09 o 
   5   6   4      427.77      402.85     33.25 o 
   6   6   4        3.50       -1.14      8.21 o 
   7   6   4      431.92      387.86     22.92 o 
   8   6   4        7.14        2.66      9.80 o 
   9   6   4       14.47       15.81     13.43 o 
  10   6   4      289.59      312.81     30.80 o 
 -13   7   4      112.78      132.41     29.14 o 
 -12   7   4       75.78       36.20     12.83 o 
 -11   7   4       40.62       39.50     11.66 o 
 -10   7   4       13.91       14.20      9.89 o 
  -9   7   4       86.70       78.56     12.98 o 
  -8   7   4      136.12      144.61     16.78 o 
  -7   7   4       26.18       26.69      6.89 o 
  -6   7   4      592.47      649.25     16.38 o 
  -5   7   4     1739.11     1829.62     25.77 o 
  -4   7   4     2833.30     2810.38     31.36 o 
  -3   7   4     2120.77     2246.54     27.76 o 
  -2   7   4     1616.26     1599.78     19.79 o 
  -1   7   4      703.79      677.48     13.14 o 
   0   7   4       28.68       27.37      4.86 o 
   1   7   4     1089.09     1236.95     26.42 o 
   2   7   4      323.21      334.53     12.38 o 
   3   7   4       28.10       13.97      9.42 o 
   4   7   4       94.70      132.07     19.14 o 
   5   7   4      956.36      934.43     29.74 o 
   6   7   4      453.05      455.65     23.99 o 
   7   7   4       88.71       50.08     11.82 o 
   8   7   4        3.40        3.66      9.47 o 
   9   7   4        0.22       -2.52     12.60 o 
  10   7   4        5.32        6.18     14.43 o 
 -13   8   4        0.76       -1.03     17.31 o 
 -12   8   4        1.32       -6.81     12.78 o 
 -11   8   4      128.04      139.01     17.42 o 
 -10   8   4      233.92      255.50     26.60 o 
  -9   8   4      692.91      693.54     44.00 o 
  -8   8   4      222.54      188.82     18.73 o 
  -7   8   4      173.05      190.72     11.25 o 
  -6   8   4      791.52      793.52     18.29 o 
  -5   8   4      377.03      416.60     13.43 o 
  -4   8   4      173.95      229.45     11.44 o 
  -3   8   4      526.86      524.67     14.69 o 
  -2   8   4      424.40      572.55     16.79 o 
  -1   8   4       54.56       46.99      5.52 o 
   0   8   4     2666.97     2609.08     30.02 o 
   1   8   4      216.35      275.03     10.04 o 
   2   8   4     1363.45     1527.70     26.12 o 
   3   8   4      817.05      753.85     36.94 o 
   4   8   4      883.64      871.97     27.91 o 
   5   8   4       15.83       25.25     15.50 o 
   6   8   4        0.09       10.54      8.22 o 
   7   8   4      182.07      188.18     18.60 o 
   8   8   4        4.75        3.06      9.31 o 
   9   8   4       74.35       82.08     20.08 o 
  10   8   4        2.07        1.71     21.38 o 
 -13   9   4      136.09      115.64     21.85 o 
 -12   9   4        0.99        3.44     13.28 o 
 -11   9   4      100.40       98.09     18.63 o 
 -10   9   4       74.05       71.71     21.15 o 
  -9   9   4        4.99       26.16     12.21 o 
  -8   9   4      111.03      139.26     14.59 o 
  -7   9   4     1472.73     1575.68     30.88 o 
  -6   9   4       37.07       14.60      5.97 o 
  -5   9   4      942.41      901.12     19.27 o 
  -4   9   4        7.18       10.81      5.05 o 
  -3   9   4       10.74        1.73      4.32 o 
  -2   9   4      896.71      827.75     15.77 o 
  -1   9   4      960.66      913.63     16.69 o 
   0   9   4      217.67      239.20     12.10 o 
   1   9   4      683.76      638.19     14.98 o 
   2   9   4       21.55        7.81      5.97 o 
   3   9   4     1778.38     1699.13     37.57 o 
   4   9   4       83.05       80.39     13.02 o 
   5   9   4      830.65      814.50     40.97 o 
   6   9   4      293.31      292.09     21.09 o 
   7   9   4      572.37      522.64     27.63 o 
   8   9   4        0.12       -6.91     10.61 o 
   9   9   4      457.37      520.73     46.62 o 
  10   9   4        0.28        9.07     14.82 o 
 -12  10   4      125.05      120.54     21.69 o 
 -11  10   4       94.70       97.23     28.25 o 
 -10  10   4      240.23      247.98     28.49 o 
  -9  10   4      665.15      641.46     34.57 o 
  -8  10   4      729.92      722.89     77.62 o 
  -7  10   4      462.55      511.72     35.42 o 
  -6  10   4        9.74        7.91      6.79 o 
  -5  10   4      217.62      211.09     13.80 o 
  -4  10   4      763.20      741.50     17.58 o 
  -3  10   4     6562.47     6423.30     53.15 o 
  -2  10   4      414.96      370.95     12.08 o 
  -1  10   4      679.21      606.10     14.84 o 
   0  10   4     1111.30     1034.46     20.00 o 
   1  10   4     1089.07     1125.20     24.31 o 
   2  10   4      459.25      533.72     22.14 o 
   3  10   4      763.56      732.07     41.03 o 
   4  10   4        2.60        9.30      8.10 o 
   5  10   4      515.78      561.58     29.64 o 
   6  10   4       68.81       48.12     11.83 o 
   7  10   4       59.36       45.64     12.23 o 
   8  10   4      136.98      136.81     18.17 o 
   9  10   4      224.11      231.15     24.14 o 
 -12  11   4       62.09       60.91     26.69 o 
 -11  11   4      300.52      323.01     30.69 o 
 -10  11   4       21.89       14.47     12.84 o 
  -9  11   4       23.58        1.15     10.30 o 
  -8  11   4       21.74       15.35     11.12 o 
  -7  11   4      945.49      972.50     37.36 o 
  -6  11   4       40.21       25.03      8.60 o 
  -5  11   4     1167.69     1227.01     27.47 o 
  -4  11   4      693.71      727.90     21.44 o 
  -3  11   4      867.86      902.82     18.48 o 
  -2  11   4     1134.40     1195.22     30.78 o 
  -1  11   4     2370.92     2322.61     30.53 o 
   0  11   4      887.23      913.66     19.90 o 
   1  11   4     3372.98     3473.01     62.61 o 
   2  11   4        7.30       -2.32      7.44 o 
   3  11   4     1494.98     1488.05     37.09 o 
   4  11   4        7.13       -6.91      8.41 o 
   5  11   4       65.23       43.25     11.92 o 
   6  11   4       89.16       69.78     13.34 o 
   7  11   4      378.72      359.27     25.18 o 
   8  11   4        3.57       -1.99     10.22 o 
   9  11   4      400.69      414.03     29.49 o 
 -12  12   4      214.78      183.29     33.62 o 
 -11  12   4       27.66       26.38     14.65 o 
 -10  12   4      167.68      207.67     25.21 o 
  -9  12   4      167.74      185.73     23.76 o 
  -8  12   4       22.60       28.84     12.22 o 
  -7  12   4       35.99       41.69     12.66 o 
  -6  12   4       53.67       52.02     10.77 o 
  -5  12   4      285.71      268.28     15.61 o 
  -4  12   4      172.00      174.01     13.36 o 
  -3  12   4     1213.97     1278.34     25.88 o 
  -2  12   4      363.44      350.41     15.25 o 
  -1  12   4      642.33      595.83     19.28 o 
   0  12   4      155.93      149.44     14.38 o 
   1  12   4      435.14      425.99     17.71 o 
   2  12   4       19.66       12.16      8.47 o 
   3  12   4      181.84      210.32     20.88 o 
   4  12   4      132.95      107.45     14.93 o 
   5  12   4      129.08      106.69     15.18 o 
   6  12   4        0.47        0.68      9.06 o 
   7  12   4       34.06       44.45     14.39 o 
   8  12   4        3.00        9.19     11.30 o 
   9  12   4      161.84      134.89     20.23 o 
 -11  13   4       13.00      -15.73     11.25 o 
 -10  13   4        6.70       26.55     15.06 o 
  -9  13   4      196.38      190.07     24.07 o 
  -8  13   4      136.62       93.25     18.07 o 
  -7  13   4      656.15      751.71     37.51 o 
  -6  13   4        4.83        9.65     10.55 o 
  -5  13   4      119.71      117.92     14.25 o 
  -4  13   4      745.60      775.68     25.30 o 
  -3  13   4      138.16      155.92     16.31 o 
  -2  13   4      164.15      165.30     12.06 o 
  -1  13   4     1200.86     1206.93     31.05 o 
   0  13   4      341.46      367.21     22.12 o 
   1  13   4        0.67       -4.26      6.82 o 
   2  13   4      117.20      119.95     15.10 o 
   3  13   4      370.63      347.55     21.89 o 
   4  13   4      378.03      348.73     22.81 o 
   5  13   4        0.25       19.78      9.75 o 
   6  13   4        6.44       14.72     10.15 o 
   7  13   4        0.20       18.72     11.19 o 
   8  13   4       57.19       46.43     14.53 o 
 -11  14   4       17.46       37.51     16.60 o 
 -10  14   4       25.98       15.97     15.08 o 
  -9  14   4        0.56      -11.11     11.40 o 
  -8  14   4      594.28      619.65     76.86 o 
  -7  14   4        8.75       22.53     12.44 o 
  -6  14   4        5.96       28.27     12.68 o 
  -5  14   4        5.27       20.88     10.02 o 
  -4  14   4      345.78      321.12     17.82 o 
  -3  14   4      738.76      752.24     25.61 o 
  -2  14   4      173.07      148.50     16.46 o 
  -1  14   4      134.33      157.35     15.18 o 
   0  14   4      130.42      120.37     20.12 o 
   1  14   4      416.21      351.69     49.17 o 
   2  14   4      979.01      997.35     35.42 o 
   3  14   4        0.08       13.53     11.29 o 
   4  14   4       37.40       34.29     11.07 o 
   5  14   4      499.04      524.94     28.50 o 
   6  14   4       15.77       11.56     11.29 o 
   7  14   4       61.24       47.36     14.29 o 
   8  14   4      180.84      191.06     22.27 o 
 -10  15   4       15.26       26.06     16.67 o 
  -9  15   4       50.44       30.12     15.90 o 
  -8  15   4      674.52      689.17     39.04 o 
  -7  15   4       57.60       51.98     16.23 o 
  -6  15   4        1.16       -0.03     10.80 o 
  -5  15   4      876.09      893.09     44.74 o 
  -4  15   4      116.93      110.06     13.27 o 
  -3  15   4       60.39       65.39      9.87 o 
  -2  15   4       56.94       68.42      9.90 o 
  -1  15   4       50.04       56.22     10.54 o 
   0  15   4      195.02      177.32     16.65 o 
   1  15   4      855.64      875.63     37.11 o 
   2  15   4      194.57      184.76     21.61 o 
   3  15   4      104.02       80.73     17.68 o 
   4  15   4     1400.29     1464.62     42.42 o 
   5  15   4       50.06       40.37     12.99 o 
   6  15   4        9.80        0.47     15.38 o 
   7  15   4      310.16      375.47     28.34 o 
 -10  16   4      138.86      107.70     26.06 o 
  -9  16   4        0.64       11.06     14.06 o 
  -8  16   4      109.00      118.73     20.98 o 
  -7  16   4      287.47      291.36     28.53 o 
  -6  16   4      101.59       93.59     26.14 o 
  -5  16   4        5.51       -5.38     10.76 o 
  -4  16   4     1604.59     1702.30     37.30 o 
  -3  16   4      392.69      372.93     17.81 o 
  -2  16   4       23.10       16.25      7.60 o 
  -1  16   4      360.69      371.58     19.72 o 
   0  16   4      370.44      358.62     24.55 o 
   1  16   4      238.07      205.26     22.64 o 
   2  16   4      528.42      498.04     32.17 o 
   3  16   4      609.37      606.86     66.55 o 
   4  16   4       54.93       17.88     19.75 o 
   5  16   4      418.19      419.59     36.44 o 
   6  16   4        3.90        3.57     12.73 o 
   7  16   4        0.20       -1.86     17.32 o 
  -9  17   4        1.23       12.20     14.39 o 
  -8  17   4      195.17      257.28     28.88 o 
  -7  17   4      155.70      145.79     26.30 o 
  -6  17   4       11.90       26.76     14.41 o 
  -5  17   4      338.82      307.19     27.69 o 
  -4  17   4       38.49       51.29     12.06 o 
  -3  17   4        4.60       -1.82      7.59 o 
  -2  17   4      671.19      699.40     26.06 o 
  -1  17   4        9.59       11.55      9.65 o 
   0  17   4      117.56       94.70     17.67 o 
   1  17   4     1030.50      966.58     40.55 o 
   2  17   4        6.59       26.15     13.81 o 
   3  17   4        1.20       13.22     13.25 o 
   4  17   4      354.95      364.86     31.95 o 
   5  17   4       15.30       26.56     15.08 o 
   6  17   4        4.03      -10.48     14.00 o 
  -8  18   4        9.80       -6.09     16.02 o 
  -7  18   4       36.90       10.96     15.78 o 
  -6  18   4       24.96       18.82     13.43 o 
  -5  18   4       57.35       71.14     16.89 o 
  -4  18   4       38.77       60.52     13.67 o 
  -3  18   4        5.49        8.04      9.71 o 
  -2  18   4      208.38      189.19     16.81 o 
  -1  18   4       53.39       80.51     12.81 o 
   0  18   4      259.69      279.93     26.31 o 
   1  18   4       72.99       76.49     17.75 o 
   2  18   4        0.97        8.54     13.14 o 
   3  18   4        7.78       12.16     14.09 o 
   4  18   4        1.22       21.65     15.21 o 
   5  18   4      139.13      167.95     48.83 o 
  -7  19   4        2.10       10.48     15.33 o 
  -6  19   4       32.31       58.50     18.14 o 
  -5  19   4        8.81       23.55     13.94 o 
  -4  19   4      168.68      234.40     26.35 o 
  -3  19   4       33.61       29.17     12.13 o 
  -2  19   4       28.28       29.07     12.01 o 
  -1  19   4      115.40       92.08     17.71 o 
   0  19   4      178.49      208.45     29.13 o 
   1  19   4       47.25       27.09     14.29 o 
   2  19   4      160.90      120.92     21.61 o 
   3  19   4       57.34       75.41     19.89 o 
   4  19   4        7.29      -11.22     14.21 o 
  -6  20   4      133.52      123.07     22.30 o 
  -5  20   4        0.04       -1.06     19.78 o 
  -4  20   4       37.27       26.50     26.23 o 
  -3  20   4      228.66      175.21     20.87 o 
  -2  20   4        0.00       -6.10      9.66 o 
  -1  20   4       70.17       56.37     24.64 o 
   0  20   4      248.33      264.08     25.39 o 
   1  20   4      132.82       96.35     20.55 o 
   2  20   4      166.41      162.48     24.34 o 
  -3  21   4       40.48       64.30     23.24 o 
  -2  21   4       42.67       47.34     14.97 o 
  -1  21   4        6.71        3.21     13.43 o 
   0  21   4      133.41      106.80     17.85 o 
 -14   1   5        4.39       21.32     20.75 o 
 -13   1   5      183.39      218.97     24.80 o 
 -12   1   5       56.93       53.28     12.90 o 
 -11   1   5     1351.82     1427.57     60.39 o 
 -10   1   5       85.26       90.28     10.54 o 
  -9   1   5       60.89       65.08     10.54 o 
  -8   1   5      533.44      497.30     15.91 o 
  -7   1   5     1275.93     1246.85     26.58 o 
  -6   1   5     1094.49     1078.91     21.00 o 
  -5   1   5       45.31       49.57      5.89 o 
  -4   1   5       34.21       34.62      4.65 o 
  -3   1   5    16133.90    15147.71     95.48 o 
  -2   1   5     4632.38     5047.87     39.92 o 
  -1   1   5     2489.75     2403.67     24.63 o 
   0   1   5      307.03      271.46      8.67 o 
   1   1   5     2362.14     2178.14     24.68 o 
   2   1   5     7298.45     7707.33     67.75 o 
   3   1   5     2248.76     2113.10     24.21 o 
   4   1   5       49.81       22.57      4.89 o 
   5   1   5      121.87      178.41     10.48 o 
   6   1   5      690.35      694.73     42.13 o 
   7   1   5      471.57      413.30     35.72 o 
   8   1   5       10.64       20.13     15.08 o 
   9   1   5      397.54      454.66     83.64 o 
  10   1   5        2.31        2.35     15.94 o 
 -14   2   5       22.77       17.23     20.27 o 
 -13   2   5       17.46        8.65     13.57 o 
 -12   2   5      215.72      237.93     38.14 o 
 -11   2   5      906.12      924.76     27.75 o 
 -10   2   5     1108.48     1158.71     25.90 o 
  -9   2   5      135.54      146.00     11.16 o 
  -8   2   5       26.83       23.33      7.96 o 
  -7   2   5     7424.53     7361.32     62.85 o 
  -6   2   5     5529.52     5818.09     51.45 o 
  -5   2   5     3801.53     3878.68     37.43 o 
  -4   2   5     3618.04     3547.92     34.22 o 
  -3   2   5      920.68      885.06     17.00 o 
  -2   2   5       46.17       27.59      4.89 o 
  -1   2   5      969.13      826.40     13.96 o 
   0   2   5     2145.77     2149.37     23.77 o 
   1   2   5     1330.55     1222.58     17.83 o 
   2   2   5     3974.00     3881.00     49.91 o 
   3   2   5     1527.62     1531.21     20.27 o 
   4   2   5     1651.61     1746.53     22.78 o 
   5   2   5     4887.53     4874.34     79.40 o 
   6   2   5       72.63       97.92     14.82 o 
   7   2   5      880.45      851.87     36.96 o 
   8   2   5      849.00      814.65     55.53 o 
   9   2   5      169.05      145.15     61.01 o 
  10   2   5      185.55      138.94     29.51 o 
 -14   3   5        6.17        4.78     26.07 o 
 -13   3   5      937.65     1012.17     44.13 o 
 -12   3   5       76.16      101.86     14.91 o 
 -11   3   5     1128.24     1164.50     30.60 o 
 -10   3   5      615.83      620.40     34.34 o 
  -9   3   5     1040.62     1034.82     23.21 o 
  -8   3   5      331.32      384.60     14.47 o 
  -7   3   5        5.50       15.20      5.77 o 
  -6   3   5     4031.67     3916.76     39.99 o 
  -5   3   5     1846.25     1670.09     24.55 o 
  -4   3   5      555.25      580.60     12.12 o 
  -3   3   5    12703.81    12164.87     90.89 o 
  -2   3   5     1373.81     1289.08     20.52 o 
  -1   3   5       34.74       30.59      4.25 o 
   0   3   5     6901.14     6548.17     50.15 o 
   1   3   5     7239.10     7021.33     49.95 o 
   2   3   5     1988.89     1915.03     23.22 o 
   3   3   5     4650.48     4498.89     45.18 o 
   4   3   5      814.83      873.36     22.77 o 
   5   3   5      301.07      315.60     15.71 o 
   6   3   5     1479.15     1394.24     30.35 o 
   7   3   5      442.41      420.16     28.08 o 
   8   3   5      405.72      417.21     29.35 o 
   9   3   5      542.71      571.59     48.91 o 
  10   3   5        1.03       25.00     20.35 o 
 -14   4   5      127.77      101.75     21.64 o 
 -13   4   5      101.42      101.15     19.78 o 
 -12   4   5      289.63      269.16     26.18 o 
 -11   4   5       55.05       47.45     15.85 o 
 -10   4   5       66.47       74.88     11.38 o 
  -9   4   5     1833.83     1947.28     33.68 o 
  -8   4   5      249.62      284.62     12.97 o 
  -7   4   5     3894.70     3681.33     41.02 o 
  -6   4   5     1401.10     1524.94     23.62 o 
  -5   4   5      871.41      991.02     17.50 o 
  -4   4   5        1.76       -0.68      4.13 o 
  -3   4   5      471.78      490.56     14.37 o 
  -2   4   5       20.11       12.87      4.43 o 
  -1   4   5     6080.51     5653.79     45.63 o 
   0   4   5      274.32      258.49      8.15 o 
   1   4   5     1657.85     1513.77     25.61 o 
   2   4   5     2125.86     1993.76     22.62 o 
   3   4   5        4.13        5.56      3.85 o 
   4   4   5      265.46      337.27     21.45 o 
   5   4   5     2993.30     2848.71     49.52 o 
   6   4   5     1295.20     1211.32     39.08 o 
   7   4   5       21.54       24.55     11.64 o 
   8   4   5       31.68       11.94     16.09 o 
   9   4   5        0.53        2.83     16.08 o 
  10   4   5      201.80      169.58     33.44 o 
 -14   5   5       30.18        4.54     17.41 o 
 -13   5   5      210.94      247.67     27.66 o 
 -12   5   5        2.59       21.77     14.40 o 
 -11   5   5       33.82       22.14     10.64 o 
 -10   5   5     1114.69     1157.58     34.54 o 
  -9   5   5      293.70      313.77     14.58 o 
  -8   5   5      688.72      637.31     17.88 o 
  -7   5   5      564.68      550.78     25.57 o 
  -6   5   5      817.21      901.19     25.48 o 
  -5   5   5      337.78      369.06     11.66 o 
  -4   5   5     1221.80     1292.01     23.26 o 
  -3   5   5     3974.24     3512.60     39.74 o 
  -2   5   5     1125.01     1033.12     21.56 o 
  -1   5   5        4.39        5.23      3.43 o 
   0   5   5     2945.19     2924.72     28.20 o 
   1   5   5      552.76      585.22     12.00 o 
   2   5   5     2289.78     2304.13     24.67 o 
   3   5   5        4.59        2.51      6.49 o 
   4   5   5     1248.01     1233.56     31.35 o 
   5   5   5        1.23      -10.93      8.02 o 
   6   5   5       49.83       40.86     11.76 o 
   7   5   5      100.22      134.76     16.23 o 
   8   5   5      235.17      284.81     53.36 o 
   9   5   5      521.45      600.88     37.42 o 
  10   5   5       19.67       18.95     18.77 o 
 -14   6   5        0.52      -18.65     33.11 o 
 -13   6   5       28.31       23.01     15.03 o 
 -12   6   5      979.82     1126.85     37.93 o 
 -11   6   5       26.02        9.08      9.67 o 
 -10   6   5     2550.02     2565.15     51.32 o 
  -9   6   5       81.89       68.25     11.68 o 
  -8   6   5       60.36       54.10      8.19 o 
  -7   6   5      150.21      164.58     11.70 o 
  -6   6   5       11.69        0.28      5.00 o 
  -5   6   5      224.72      210.60      9.80 o 
  -4   6   5      141.39      121.38     17.70 o 
  -3   6   5      295.54      383.63     13.41 o 
  -2   6   5     1887.82     1894.96     27.98 o 
  -1   6   5      526.50      561.94     11.74 o 
   0   6   5     2584.46     2613.81     27.04 o 
   1   6   5      229.90      230.12      8.52 o 
   2   6   5      716.23      562.56     12.35 o 
   3   6   5     1044.78      876.17     27.97 o 
   4   6   5      943.41      874.07     28.13 o 
   5   6   5      446.07      389.57     21.60 o 
   6   6   5        0.37       13.65      9.38 o 
   7   6   5       19.22        9.21      9.81 o 
   8   6   5      142.41      137.69     20.89 o 
   9   6   5      119.24      155.07     23.33 o 
  10   6   5      100.10      104.44     47.92 o 
 -13   7   5        9.85       32.79     16.06 o 
 -12   7   5      149.57      157.13     49.37 o 
 -11   7   5      855.24      954.08     40.47 o 
 -10   7   5      399.07      378.45     22.91 o 
  -9   7   5      132.45      139.00     14.75 o 
  -8   7   5     1411.96     1350.55     26.73 o 
  -7   7   5       86.87       97.95      9.80 o 
  -6   7   5       45.74       44.85      6.80 o 
  -5   7   5     6118.37     6122.95    121.25 o 
  -4   7   5      458.26      499.42     12.33 o 
  -3   7   5      660.10      624.88     19.70 o 
  -2   7   5     3837.72     3335.44     40.29 o 
  -1   7   5      209.94      178.90      7.94 o 
   0   7   5       83.43       78.42      6.11 o 
   1   7   5     5634.71     5593.46     45.39 o 
   2   7   5     1891.23     1840.90     28.56 o 
   3   7   5       72.57       76.55     13.79 o 
   4   7   5     2832.34     2777.51     50.05 o 
   5   7   5      607.29      645.95     50.48 o 
   6   7   5       24.38       28.44     10.31 o 
   7   7   5      567.11      589.73     28.18 o 
   8   7   5     1209.59     1166.15     72.45 o 
   9   7   5        0.88       -9.84     11.90 o 
  10   7   5      318.61      326.11     33.50 o 
 -13   8   5        4.82        4.32     14.14 o 
 -12   8   5      465.92      484.23     33.99 o 
 -11   8   5       40.71       42.53     14.62 o 
 -10   8   5        2.92       -6.03      9.94 o 
  -9   8   5      957.41     1084.66     59.26 o 
  -8   8   5      325.42      361.01     21.49 o 
  -7   8   5     1771.05     1921.41     30.02 o 
  -6   8   5      655.20      633.31     20.71 o 
  -5   8   5      122.06      175.92      9.66 o 
  -4   8   5     3349.61     3240.86     34.84 o 
  -3   8   5     3763.31     3572.17     42.48 o 
  -2   8   5     1138.35     1017.94     20.01 o 
  -1   8   5     3421.70     3131.17     31.92 o 
   0   8   5     2408.83     2267.08     29.79 o 
   1   8   5      235.92      257.50     10.17 o 
   2   8   5     1607.84     1439.56     52.55 o 
   3   8   5      526.12      566.57     40.81 o 
   4   8   5     1640.20     1627.96     39.11 o 
   5   8   5      795.34      810.65     29.63 o 
   6   8   5      254.06      242.28     19.85 o 
   7   8   5      421.89      404.90     28.27 o 
   8   8   5      228.42      248.22     22.34 o 
   9   8   5       84.70       70.63     18.88 o 
 -13   9   5        4.48        5.32     14.87 o 
 -12   9   5       30.31       18.92     21.25 o 
 -11   9   5        1.31        0.92     11.12 o 
 -10   9   5       50.86       33.27     13.23 o 
  -9   9   5      304.59      299.13     25.86 o 
  -8   9   5     1497.36     1502.93     46.18 o 
  -7   9   5        6.90       -1.25      6.66 o 
  -6   9   5        9.08        7.58      6.83 o 
  -5   9   5     1879.20     1852.79     32.64 o 
  -4   9   5      130.33      119.44     10.67 o 
  -3   9   5        0.91       -2.25      4.21 o 
  -2   9   5     6933.47     7073.78     55.30 o 
  -1   9   5      651.66      608.29     17.72 o 
   0   9   5      650.14      578.06     13.98 o 
   1   9   5     3762.29     3574.28     44.59 o 
   2   9   5        4.66        7.93      7.80 o 
   3   9   5        0.63       -6.15      7.36 o 
   4   9   5     2592.02     2577.48     50.34 o 
   5   9   5       68.65       75.81     13.12 o 
   6   9   5      386.04      379.54     33.91 o 
   7   9   5      472.52      492.80     27.84 o 
   8   9   5       88.48       94.34     15.97 o 
   9   9   5        0.80       -2.25     12.49 o 
 -13  10   5       26.18       24.78     15.88 o 
 -12  10   5        0.07       23.53     14.54 o 
 -11  10   5       39.00        5.99     12.92 o 
 -10  10   5       52.81       37.87     13.88 o 
  -9  10   5       16.46       24.95     17.74 o 
  -8  10   5      415.30      398.39     36.53 o 
  -7  10   5       23.65       11.82      7.07 o 
  -6  10   5      145.64      157.49     12.52 o 
  -5  10   5       37.03       36.84     11.28 o 
  -4  10   5       89.23      119.67     11.08 o 
  -3  10   5      207.57      190.77     12.54 o 
  -2  10   5      291.11      310.49     11.26 o 
  -1  10   5      558.81      587.57     14.79 o 
   0  10   5        2.81        2.34      4.83 o 
   1  10   5      934.57      876.61     22.10 o 
   2  10   5       16.10        5.72      8.24 o 
   3  10   5        1.50        5.14      7.81 o 
   4  10   5        0.34       -6.67      8.46 o 
   5  10   5      170.24      184.96     17.76 o 
   6  10   5      448.32      448.28     26.28 o 
   7  10   5       20.06       26.55     11.47 o 
   8  10   5        1.11        8.99     11.46 o 
   9  10   5       21.50       21.14     16.76 o 
 -12  11   5       39.23       30.31     20.88 o 
 -11  11   5      112.21      110.78     34.57 o 
 -10  11   5      262.66      292.44     27.83 o 
  -9  11   5      262.85      255.73     45.31 o 
  -8  11   5      109.24       88.21     15.60 o 
  -7  11   5      404.48      403.76     22.45 o 
  -6  11   5      959.43      988.59     25.97 o 
  -5  11   5       91.39       79.74     10.57 o 
  -4  11   5      839.29      782.13     22.95 o 
  -3  11   5       26.71       38.49      7.66 o 
  -2  11   5       36.44       23.59      6.72 o 
  -1  11   5     1167.66     1143.23     22.31 o 
   0  11   5      351.34      341.56     14.42 o 
   1  11   5      112.25      118.38     11.19 o 
   2  11   5        0.03       -9.18      6.94 o 
   3  11   5      494.28      500.32     24.49 o 
   4  11   5       90.63       94.08     14.13 o 
   5  11   5      107.64      134.17     16.50 o 
   6  11   5      329.28      337.55     24.64 o 
   7  11   5      270.65      274.79     25.02 o 
   8  11   5        9.28       11.77     11.89 o 
 -12  12   5       36.76       46.35     17.14 o 
 -11  12   5        7.03      -10.66     11.62 o 
 -10  12   5        0.74       -2.21     11.44 o 
  -9  12   5      208.09      170.67     29.19 o 
  -8  12   5       26.37       14.91     12.04 o 
  -7  12   5        0.69        1.23      9.71 o 
  -6  12   5       16.83        4.24      7.48 o 
  -5  12   5        6.14       -4.89      6.72 o 
  -4  12   5     3204.36     3151.14     46.92 o 
  -3  12   5       78.79       56.79      9.99 o 
  -2  12   5        3.11       -6.89      5.75 o 
  -1  12   5      436.88      470.71     17.01 o 
   0  12   5      396.35      400.38     18.67 o 
   1  12   5      184.91      211.58     16.71 o 
   2  12   5     1579.97     1592.85     38.97 o 
   3  12   5      133.11      141.74     20.58 o 
   4  12   5      196.12      234.29     26.00 o 
   5  12   5      261.34      247.68     21.45 o 
   6  12   5       60.94       60.89     13.50 o 
   7  12   5       56.45       40.38     13.43 o 
   8  12   5      128.18      110.29     25.12 o 
 -11  13   5       58.25       49.35     17.23 o 
 -10  13   5      227.15      212.57     26.40 o 
  -9  13   5        0.77      -13.79      9.20 o 
  -8  13   5     1132.61     1147.43     44.39 o 
  -7  13   5      265.39      291.78     26.13 o 
  -6  13   5      273.38      270.10     19.64 o 
  -5  13   5      120.34      111.86     12.31 o 
  -4  13   5     1032.52     1010.30     27.35 o 
  -3  13   5      677.45      697.57     20.91 o 
  -2  13   5      675.24      730.51     20.87 o 
  -1  13   5      290.81      267.60     21.56 o 
   0  13   5     3299.65     3334.53     49.69 o 
   1  13   5      157.89      175.17     20.08 o 
   2  13   5        0.21        5.93      8.76 o 
   3  13   5      936.43      971.60     33.01 o 
   4  13   5       91.55      143.64     17.25 o 
   5  13   5      120.45      129.99     17.15 o 
   6  13   5      787.99      782.30     41.03 o 
   7  13   5       34.61       23.81     12.65 o 
   8  13   5      111.48      131.11     19.49 o 
 -11  14   5       73.34       66.02     18.96 o 
 -10  14   5      215.70      170.11     24.39 o 
  -9  14   5       35.00       13.40     13.77 o 
  -8  14   5        3.37       -3.73     11.38 o 
  -7  14   5        0.61       -9.01     10.93 o 
  -6  14   5      387.02      412.67     23.73 o 
  -5  14   5      136.33      127.26     15.58 o 
  -4  14   5       81.33       82.35     13.88 o 
  -3  14   5      523.82      547.02     20.04 o 
  -2  14   5        7.63        1.75      7.16 o 
  -1  14   5      207.61      208.18     15.36 o 
   0  14   5       13.86        9.04      7.57 o 
   1  14   5        6.91       -2.85      9.50 o 
   2  14   5      612.33      642.32     41.82 o 
   3  14   5      100.82      117.70     18.87 o 
   4  14   5      178.33      210.26     20.06 o 
   5  14   5      332.34      327.96     24.87 o 
   6  14   5        5.80       -6.21     10.20 o 
   7  14   5        4.31       19.43     12.99 o 
 -10  15   5       32.58       16.47     14.99 o 
  -9  15   5       40.43       39.13     15.13 o 
  -8  15   5       25.09       15.69     13.63 o 
  -7  15   5       18.44       13.89     13.13 o 
  -6  15   5      184.38      223.62     24.22 o 
  -5  15   5       64.61       58.84     14.07 o 
  -4  15   5       23.39       -0.79      7.57 o 
  -3  15   5      194.98      168.27     13.41 o 
  -2  15   5     1422.11     1455.71     33.99 o 
  -1  15   5       53.59       40.79      9.80 o 
   0  15   5       55.98       45.16     11.33 o 
   1  15   5       99.45       72.23     17.86 o 
   2  15   5        0.87        7.86     11.64 o 
   3  15   5       17.83       25.55     16.10 o 
   4  15   5      100.12       78.87     28.10 o 
   5  15   5      201.51      220.80     28.82 o 
   6  15   5      120.54      146.16     23.90 o 
   7  15   5        0.35      -16.85     11.23 o 
 -10  16   5       36.95       40.94     17.75 o 
  -9  16   5      200.47      130.38     22.41 o 
  -8  16   5        0.07        5.36     17.29 o 
  -7  16   5       28.54       18.49     18.31 o 
  -6  16   5        1.04       -8.34     11.14 o 
  -5  16   5        4.94        3.65      9.70 o 
  -4  16   5       25.77       -0.74      9.70 o 
  -3  16   5      168.22      172.04     13.87 o 
  -2  16   5      158.05      207.18     16.65 o 
  -1  16   5      111.53      116.26     17.43 o 
   0  16   5       88.77       81.18     21.25 o 
   1  16   5      395.17      419.68     43.22 o 
   2  16   5        4.51        7.46     12.30 o 
   3  16   5       46.78       30.45     14.60 o 
   4  16   5        0.39        9.91     12.74 o 
   5  16   5       72.86       83.69     26.80 o 
   6  16   5        5.15      -19.24     14.53 o 
  -9  17   5        5.32       10.13     15.58 o 
  -8  17   5      149.88      153.59     29.82 o 
  -7  17   5       12.95        3.20     13.29 o 
  -6  17   5        3.10       24.29     13.90 o 
  -5  17   5      112.65      127.18     20.07 o 
  -4  17   5      269.21      291.49     25.20 o 
  -3  17   5       81.76      121.02     13.74 o 
  -2  17   5      538.26      594.93     24.97 o 
  -1  17   5       93.11       87.38     12.49 o 
   0  17   5       31.71       20.18     10.63 o 
   1  17   5       75.09       68.39     17.09 o 
   2  17   5       57.60       98.76     18.86 o 
   3  17   5       40.80       36.67     19.16 o 
   4  17   5        1.97       -4.84     12.49 o 
   5  17   5        5.50       18.10     14.77 o 
  -8  18   5      103.37       84.96     32.51 o 
  -7  18   5       46.24       51.73     17.54 o 
  -6  18   5      113.68      138.73     24.22 o 
  -5  18   5        0.06       -6.63     12.56 o 
  -4  18   5       78.75       99.83     15.70 o 
  -3  18   5      710.44      686.36     30.63 o 
  -2  18   5        0.35        2.52      8.63 o 
  -1  18   5      378.76      336.59     31.98 o 
   0  18   5      200.64      221.40     21.02 o 
   1  18   5        0.53       -6.63      9.28 o 
   2  18   5      126.87       98.67     24.48 o 
   3  18   5       69.05       44.94     17.30 o 
   4  18   5        6.02       -1.43     13.89 o 
  -7  19   5      227.95      236.41     28.56 o 
  -6  19   5       32.11        9.69     14.58 o 
  -5  19   5       31.88       24.89     22.58 o 
  -4  19   5      126.78      140.74     21.48 o 
  -3  19   5       51.87       47.22     13.51 o 
  -2  19   5       15.05       21.21      9.98 o 
  -1  19   5       33.27       19.53     11.08 o 
   0  19   5      217.43      224.04     21.46 o 
   1  19   5       11.85       -2.21     10.47 o 
   2  19   5        0.72       -5.29     15.22 o 
   3  19   5      240.02      246.79     38.14 o 
  -5  20   5        4.19       -6.21     16.95 o 
  -4  20   5       10.53       31.76     20.48 o 
  -3  20   5       36.27       40.65     13.95 o 
  -2  20   5        1.83       15.00     13.17 o 
  -1  20   5       66.18      101.20     17.57 o 
   0  20   5        0.25        1.90     11.67 o 
   1  20   5       24.22       14.53     12.11 o 
   2  20   5       64.37       88.57     16.47 o 
  -3  21   5        6.79        6.01     12.67 o 
  -2  21   5       29.11       37.50     15.58 o 
  -1  21   5       40.06       54.31     17.51 o 
 -14   0   6       12.72       62.88     29.41 o 
 -13   0   6       55.86       69.08     27.69 o 
 -12   0   6     1522.55     1483.32     62.15 o 
 -11   0   6       82.59       90.63     16.00 o 
 -10   0   6      430.88      434.52     24.77 o 
  -9   0   6     2514.60     2491.22     50.72 o 
  -8   0   6     5044.70     4848.50     71.16 o 
  -7   0   6     1381.67     1459.81     34.38 o 
  -6   0   6     6167.13     5631.01     71.57 o 
  -5   0   6      334.39      296.80     14.74 o 
  -4   0   6     2025.38     1865.73     32.99 o 
  -3   0   6    31956.70    31299.75    258.99 o 
  -2   0   6    15946.05    16106.58    144.71 o 
  -1   0   6     7584.79     7889.97     82.88 o 
   0   0   6      797.87      805.74     29.26 o 
   1   0   6     4440.41     4274.25     56.69 o 
   2   0   6      219.58      207.04     15.05 o 
   3   0   6     1952.83     2068.75     50.08 o 
   4   0   6     4766.69     4362.09     67.81 o 
   5   0   6      468.18      465.74     29.64 o 
   6   0   6      178.93      138.18     33.27 o 
   7   0   6     2188.66     2400.42    110.65 o 
   8   0   6      276.53      311.08     51.10 o 
   9   0   6      346.99      256.75     51.83 o 
  10   0   6      648.66      786.72     81.24 o 
 -14   1   6      317.07      338.88     57.72 o 
 -13   1   6      177.23      141.44     21.47 o 
 -12   1   6       52.19       51.46     12.56 o 
 -11   1   6     3262.39     3346.33     46.62 o 
 -10   1   6      425.79      434.99     17.55 o 
  -9   1   6       40.16       41.71      8.02 o 
  -8   1   6     1806.24     1726.11     28.21 o 
  -7   1   6      629.23      543.90     15.33 o 
  -6   1   6     2375.55     2461.96     30.56 o 
  -5   1   6      886.06      736.43     16.30 o 
  -4   1   6      369.04      352.59     10.54 o 
  -3   1   6       94.41       89.93      6.18 o 
  -2   1   6    13455.36    13409.99    100.35 o 
  -1   1   6     1557.95     1472.14     25.69 o 
   0   1   6    11965.99    12118.21     82.71 o 
   1   1   6     4060.63     3866.51     37.48 o 
   2   1   6     2105.00     2219.82     27.83 o 
   3   1   6      212.08      159.12      9.15 o 
   4   1   6        2.45        7.11      6.12 o 
   5   1   6      881.37      944.13     53.79 o 
   6   1   6      328.25      268.62     22.30 o 
   7   1   6     1337.30     1443.53     60.54 o 
   8   1   6      345.18      387.57     74.77 o 
   9   1   6      647.40      589.23    101.36 o 
  10   1   6       90.90       75.56     24.78 o 
 -14   2   6      120.62      102.73     21.32 o 
 -13   2   6        2.64      -13.68     11.62 o 
 -12   2   6      168.97      187.43     21.41 o 
 -11   2   6       55.79       90.22     12.58 o 
 -10   2   6       26.34       12.76      7.26 o 
  -9   2   6       15.26       11.27      6.51 o 
  -8   2   6      608.25      585.73     17.14 o 
  -7   2   6       16.52       39.21      6.71 o 
  -6   2   6     5251.23     5342.68     49.12 o 
  -5   2   6     1039.39     1008.08     17.78 o 
  -4   2   6      585.40      629.32     17.46 o 
  -3   2   6     4546.46     4158.28     36.87 o 
  -2   2   6     2008.25     2143.50     26.04 o 
  -1   2   6       14.26        7.95      3.78 o 
   0   2   6      369.79      367.31     10.80 o 
   1   2   6     1345.34     1231.42     19.49 o 
   2   2   6       54.93       67.44      6.59 o 
   3   2   6     2133.40     2002.72     27.23 o 
   4   2   6     1967.71     2126.34     30.67 o 
   5   2   6      108.26      147.92     12.30 o 
   6   2   6        9.22       -3.88     12.47 o 
   7   2   6      419.82      329.80     42.76 o 
   8   2   6      266.28      251.66     33.18 o 
   9   2   6      158.72      179.18     30.35 o 
  10   2   6      115.03      139.40     29.30 o 
 -14   3   6        0.25       -8.44     13.43 o 
 -13   3   6        0.58        3.01     13.06 o 
 -12   3   6      314.94      301.17     29.67 o 
 -11   3   6     1465.05     1424.67     33.91 o 
 -10   3   6      266.75      255.33     14.48 o 
  -9   3   6      184.75      208.19     12.56 o 
  -8   3   6      360.27      384.09     28.75 o 
  -7   3   6        0.18        3.12      5.37 o 
  -6   3   6     7409.85     8094.94     65.53 o 
  -5   3   6     1058.28     1115.89     18.66 o 
  -4   3   6      586.32      697.77     13.53 o 
  -3   3   6      999.59     1000.93     19.49 o 
  -2   3   6       21.10       26.92      5.02 o 
  -1   3   6      137.65      154.72      8.13 o 
   0   3   6     3048.35     3041.25     37.34 o 
   1   3   6      580.64      634.78     14.19 o 
   2   3   6      638.40      556.62     12.89 o 
   3   3   6      388.03      434.89     12.15 o 
   4   3   6     1956.80     1999.32     41.14 o 
   5   3   6     1216.12     1241.14     28.69 o 
   6   3   6        0.96       15.65     11.03 o 
   7   3   6      117.14       94.15     17.20 o 
   8   3   6        0.23      -17.42     13.45 o 
   9   3   6      105.02      123.96     28.93 o 
  10   3   6      143.59      124.90     63.04 o 
 -14   4   6       49.10       30.41     20.71 o 
 -13   4   6      116.76      147.33     23.66 o 
 -12   4   6      564.64      516.36     27.15 o 
 -11   4   6       18.38        0.41      8.16 o 
 -10   4   6     1883.49     1895.57     38.38 o 
  -9   4   6      278.84      301.34     14.42 o 
  -8   4   6        0.18       -2.12      6.03 o 
  -7   4   6    11174.14    11235.49     86.21 o 
  -6   4   6       93.53       68.37      7.05 o 
  -5   4   6      890.80     1018.31     17.76 o 
  -4   4   6     4414.68     4058.66     45.05 o 
  -3   4   6       72.58       99.35      8.12 o 
  -2   4   6     1164.19     1175.72     21.29 o 
  -1   4   6     7783.32     7670.20     62.63 o 
   0   4   6      227.54      253.79      9.49 o 
   1   4   6       59.52       50.40      5.77 o 
   2   4   6     5188.46     4964.61     42.41 o 
   3   4   6      444.30      467.09     17.34 o 
   4   4   6      728.72      724.04     21.85 o 
   5   4   6     2202.60     2218.97     39.31 o 
   6   4   6       74.43      106.74     12.57 o 
   7   4   6       70.03       62.53     15.21 o 
   8   4   6      212.72      208.45     53.08 o 
   9   4   6      255.50      309.78     56.68 o 
  10   4   6        2.28       15.41     22.04 o 
 -14   5   6      221.64      220.06     34.04 o 
 -13   5   6      251.88      234.29     33.32 o 
 -12   5   6      175.58      214.09     19.78 o 
 -11   5   6      541.58      507.40     25.77 o 
 -10   5   6     1619.06     1714.72     35.66 o 
  -9   5   6      305.02      325.79     14.98 o 
  -8   5   6     1950.58     1925.85     30.62 o 
  -7   5   6     1358.13     1363.24     24.20 o 
  -6   5   6     1797.71     1729.25     25.59 o 
  -5   5   6      514.95      390.57     15.23 o 
  -4   5   6       27.53       42.82      6.91 o 
  -3   5   6     1219.52     1118.65     21.87 o 
  -2   5   6      748.51      653.99     16.63 o 
  -1   5   6      121.56      146.91      9.55 o 
   0   5   6     1662.61     1797.08     22.38 o 
   1   5   6     3919.02     4171.57     37.57 o 
   2   5   6       89.70      140.69      8.26 o 
   3   5   6     2997.10     2910.27     63.39 o 
   4   5   6      621.95      616.01     21.47 o 
   5   5   6     1179.61     1154.01     29.16 o 
   6   5   6     1785.56     1727.65     36.98 o 
   7   5   6       54.96       27.60     13.03 o 
   8   5   6      115.19      143.02     23.93 o 
   9   5   6       26.92       13.43     20.17 o 
 -14   6   6        0.23       27.70     20.27 o 
 -13   6   6      118.37      153.91     25.49 o 
 -12   6   6       39.07       47.46     14.84 o 
 -11   6   6      778.95      746.08     36.94 o 
 -10   6   6      448.26      422.20     20.03 o 
  -9   6   6      303.31      302.75     20.00 o 
  -8   6   6       53.91       63.69      8.65 o 
  -7   6   6     2640.38     2462.30     53.09 o 
  -6   6   6     1250.92     1195.07     21.36 o 
  -5   6   6      227.82      186.64      8.86 o 
  -4   6   6       34.17       21.71      6.00 o 
  -3   6   6      572.89      518.15     16.06 o 
  -2   6   6       93.58      103.92      8.71 o 
  -1   6   6     2753.85     2658.29     29.89 o 
   0   6   6      227.00      229.30      9.03 o 
   1   6   6        0.85       -0.29      4.00 o 
   2   6   6     2109.07     2202.01     29.89 o 
   3   6   6       19.46       21.08      7.74 o 
   4   6   6      581.71      577.56     23.96 o 
   5   6   6     2309.67     2351.87     42.52 o 
   6   6   6     1312.30     1273.06     32.78 o 
   7   6   6      184.02      192.62     25.57 o 
   8   6   6      303.31      312.39     29.60 o 
   9   6   6      119.26      109.50     28.26 o 
 -14   7   6       44.64       36.57     22.30 o 
 -13   7   6       10.37        7.40     13.34 o 
 -12   7   6      320.39      315.41     28.61 o 
 -11   7   6      303.38      335.64     29.65 o 
 -10   7   6      380.11      357.67     27.33 o 
  -9   7   6      121.23      148.69     13.33 o 
  -8   7   6        4.49        1.06      6.89 o 
  -7   7   6      302.26      261.54     18.56 o 
  -6   7   6      149.44      181.11     10.91 o 
  -5   7   6     6882.23     7276.09     61.34 o 
  -4   7   6       11.28       23.15      6.43 o 
  -3   7   6       38.15       57.06      7.94 o 
  -2   7   6      111.67      107.12      9.16 o 
  -1   7   6     2473.29     2531.78     30.23 o 
   0   7   6      682.63      752.82     15.17 o 
   1   7   6     4178.57     4105.73     38.47 o 
   2   7   6        6.78        2.89      6.28 o 
   3   7   6      353.55      361.01     20.24 o 
   4   7   6      492.72      525.96     25.76 o 
   5   7   6       36.83       15.30     10.16 o 
   6   7   6      474.85      482.45     28.19 o 
   7   7   6      228.40      239.12     20.23 o 
   8   7   6        0.79       19.46     14.39 o 
   9   7   6       47.89       41.63     35.09 o 
 -13   8   6        6.98       15.78     14.16 o 
 -12   8   6      138.72      117.94     27.58 o 
 -11   8   6       16.34       32.63     14.55 o 
 -10   8   6      306.80      367.78     28.30 o 
  -9   8   6       96.89       82.26     29.08 o 
  -8   8   6      502.90      488.34     19.52 o 
  -7   8   6       80.86      103.34     11.26 o 
  -6   8   6      537.68      521.51     18.94 o 
  -5   8   6     3203.56     3160.09     43.87 o 
  -4   8   6      277.24      349.83     15.26 o 
  -3   8   6        0.99        0.39      5.88 o 
  -2   8   6       47.04       53.51      6.13 o 
  -1   8   6      307.51      277.40     13.58 o 
   0   8   6      253.30      334.41     12.21 o 
   1   8   6      885.12      921.91     20.09 o 
   2   8   6       57.72       37.74      8.73 o 
   3   8   6       75.70       77.71     11.25 o 
   4   8   6        6.22        3.96      9.18 o 
   5   8   6       98.44       95.50     14.12 o 
   6   8   6       48.42       79.96     25.31 o 
   7   8   6       28.91       30.35     15.58 o 
   8   8   6      350.94      398.80     33.63 o 
   9   8   6       91.35      107.89     22.65 o 
 -13   9   6      108.86      123.28     21.94 o 
 -12   9   6       44.58       12.57     14.76 o 
 -11   9   6       37.72       37.54     17.01 o 
 -10   9   6      740.75      727.22     37.46 o 
  -9   9   6     2422.63     2503.22     77.79 o 
  -8   9   6      408.54      385.91     20.65 o 
  -7   9   6      136.49      178.37     13.65 o 
  -6   9   6       27.47       25.73     10.12 o 
  -5   9   6      497.00      531.73     19.17 o 
  -4   9   6      567.29      574.00     19.29 o 
  -3   9   6      799.49      743.72     20.77 o 
  -2   9   6     3441.16     3343.05     40.53 o 
  -1   9   6      842.65      816.55     17.80 o 
   0   9   6       55.92       47.20      6.35 o 
   1   9   6      154.79      159.78     10.65 o 
   2   9   6       28.48       27.65      8.62 o 
   3   9   6      303.40      337.86     23.74 o 
   4   9   6      309.04      323.17     27.64 o 
   5   9   6       17.41       12.59      9.20 o 
   6   9   6      748.42      841.87     37.59 o 
   7   9   6      146.12      132.53     18.15 o 
   8   9   6        4.65        9.04     18.32 o 
   9   9   6       28.39       16.78     17.39 o 
 -13  10   6      249.02      211.54     29.09 o 
 -12  10   6      147.79      139.15     23.41 o 
 -11  10   6        0.02       21.90     13.34 o 
 -10  10   6      612.38      642.65     72.08 o 
  -9  10   6       26.51       51.73     15.19 o 
  -8  10   6        7.95       10.21     10.77 o 
  -7  10   6      415.44      380.91     18.27 o 
  -6  10   6      537.21      518.79     19.88 o 
  -5  10   6      279.40      272.32     15.45 o 
  -4  10   6     3447.07     3382.15     47.03 o 
  -3  10   6      121.39      139.83     11.82 o 
  -2  10   6       52.71       41.28      8.41 o 
  -1  10   6     1686.35     1851.47     26.09 o 
   0  10   6     1480.17     1655.82     27.95 o 
   1  10   6      802.62      796.58     23.51 o 
   2  10   6     1699.93     1709.38     44.36 o 
   3  10   6      313.68      269.50     19.47 o 
   4  10   6        4.36        2.02      8.67 o 
   5  10   6       99.85      127.60     16.39 o 
   6  10   6      389.91      411.73     30.90 o 
   7  10   6       88.74       87.04     26.58 o 
   8  10   6      838.07      731.67     66.56 o 
 -12  11   6       17.35       -0.86     13.86 o 
 -11  11   6      126.52      132.78     22.08 o 
 -10  11   6      525.66      538.97     35.39 o 
  -9  11   6      688.81      687.28     37.33 o 
  -8  11   6      344.95      349.90     27.29 o 
  -7  11   6       21.63        9.33      7.95 o 
  -6  11   6       97.32      127.51     12.58 o 
  -5  11   6     1907.91     2072.51     37.68 o 
  -4  11   6      784.51      833.85     28.12 o 
  -3  11   6     1858.93     1698.80     33.05 o 
  -2  11   6     1386.79     1268.94     25.67 o 
  -1  11   6      507.82      542.09     18.34 o 
   0  11   6      542.70      572.44     28.04 o 
   1  11   6      139.43      171.20     18.34 o 
   2  11   6       35.21       22.74      8.63 o 
   3  11   6      523.46      549.50     26.01 o 
   4  11   6      545.17      560.82     27.63 o 
   5  11   6        0.20       -1.38      9.52 o 
   6  11   6      501.52      467.30     28.17 o 
   7  11   6        0.47      -10.65      9.99 o 
   8  11   6        1.79        3.63     12.31 o 
 -12  12   6       10.51       -4.86     13.32 o 
 -11  12   6        6.25        5.99     14.46 o 
 -10  12   6        2.24       28.02     13.78 o 
  -9  12   6      645.38      787.26     40.08 o 
  -8  12   6      222.82      252.22     24.58 o 
  -7  12   6      157.06      163.58     18.47 o 
  -6  12   6      547.68      525.02     21.61 o 
  -5  12   6      295.66      263.23     18.86 o 
  -4  12   6     1548.46     1511.13     32.76 o 
  -3  12   6      290.62      236.76     19.36 o 
  -2  12   6       66.76       60.32      9.02 o 
  -1  12   6      942.57      910.92     25.60 o 
   0  12   6       66.51       72.33     10.46 o 
   1  12   6       73.98       69.80     11.94 o 
   2  12   6      679.08      653.38     36.89 o 
   3  12   6      486.63      501.23     28.21 o 
   4  12   6      107.78      124.13     16.60 o 
   5  12   6      150.74      153.31     18.42 o 
   6  12   6      194.82      158.74     19.25 o 
   7  12   6       54.16       42.23     14.48 o 
 -12  13   6       93.90       63.66     20.37 o 
 -11  13   6       15.42        4.89     13.69 o 
 -10  13   6       16.75       12.75     13.18 o 
  -9  13   6      421.36      372.21     30.83 o 
  -8  13   6       26.86       17.94     13.35 o 
  -7  13   6      289.40      253.49     24.99 o 
  -6  13   6      103.22      102.45     14.72 o 
  -5  13   6       42.46       33.38      9.18 o 
  -4  13   6      968.92      961.63     27.20 o 
  -3  13   6       93.87      105.05     11.09 o 
  -2  13   6      759.88      782.17     21.89 o 
  -1  13   6       25.02       13.59      7.51 o 
   0  13   6       29.18       20.19      9.14 o 
   1  13   6      415.51      416.12     23.96 o 
   2  13   6      480.48      537.93     39.77 o 
   3  13   6        7.43       10.69     10.59 o 
   4  13   6       42.77       33.70     12.14 o 
   5  13   6       10.66       13.03     11.40 o 
   6  13   6       16.27        7.89     11.51 o 
   7  13   6       29.99       20.36     14.02 o 
 -11  14   6        0.07       12.26     14.50 o 
 -10  14   6       28.30       16.95     14.53 o 
  -9  14   6     1561.03     1725.87     57.95 o 
  -8  14   6      196.35      255.98     31.55 o 
  -7  14   6      127.57       98.31     18.24 o 
  -6  14   6      503.13      562.84     43.92 o 
  -5  14   6      753.06      753.28     25.42 o 
  -4  14   6       20.18       19.93      8.80 o 
  -3  14   6      161.40      160.08     13.26 o 
  -2  14   6     2156.23     2117.17     40.93 o 
  -1  14   6      128.79      150.13     18.36 o 
   0  14   6      378.11      379.42     23.51 o 
   1  14   6      360.98      389.01     36.35 o 
   2  14   6      294.71      313.21     23.15 o 
   3  14   6      312.93      339.07     46.66 o 
   4  14   6      377.51      398.59     44.22 o 
   5  14   6       32.83       16.17     16.57 o 
   6  14   6       29.70       26.63     21.15 o 
   7  14   6      316.28      233.15     43.62 o 
 -11  15   6      123.02      142.60     34.62 o 
 -10  15   6      132.50       88.76     20.12 o 
  -9  15   6        1.45       -4.52     12.75 o 
  -8  15   6      649.55      710.77     39.93 o 
  -7  15   6       33.28       23.37     13.44 o 
  -6  15   6      140.98      128.18     16.15 o 
  -5  15   6      935.20      966.19     31.88 o 
  -4  15   6       74.81       82.23     13.32 o 
  -3  15   6      299.30      321.57     27.13 o 
  -2  15   6        2.46       -2.63      7.33 o 
  -1  15   6       15.07       -4.13      7.71 o 
   0  15   6      159.73      157.96     17.47 o 
   1  15   6      164.05      146.91     19.11 o 
   2  15   6      134.89      135.44     17.39 o 
   3  15   6      447.12      436.01     32.62 o 
   4  15   6      398.73      428.60     33.28 o 
   5  15   6        3.83       14.90     14.63 o 
   6  15   6       58.44       42.88     18.57 o 
 -10  16   6       35.76       36.11     16.58 o 
  -9  16   6      193.55      231.67     28.23 o 
  -8  16   6        0.01       10.69     13.43 o 
  -7  16   6       69.48       72.25     21.06 o 
  -6  16   6      554.08      604.31     36.14 o 
  -5  16   6      343.36      373.55     24.04 o 
  -4  16   6      906.61      917.09     28.51 o 
  -3  16   6       46.89       45.37     10.72 o 
  -2  16   6       12.39       13.66      9.04 o 
  -1  16   6      115.02       96.22     14.05 o 
   0  16   6      641.75      660.94     30.79 o 
   1  16   6       16.91        6.82     13.38 o 
   2  16   6        8.54       17.89     10.49 o 
   3  16   6      225.99      276.56     28.12 o 
   4  16   6      166.27      106.99     20.12 o 
   5  16   6       27.88       14.81     14.19 o 
  -9  17   6        9.00       -7.34     13.89 o 
  -8  17   6      651.35      664.33     41.11 o 
  -7  17   6        0.03      -16.94     11.30 o 
  -6  17   6       13.58       16.41     13.31 o 
  -5  17   6       15.01       25.00     11.58 o 
  -4  17   6       41.77       21.67     10.63 o 
  -3  17   6      120.65      127.05     19.44 o 
  -2  17   6      169.56      197.72     17.25 o 
  -1  17   6        2.17        5.18     10.08 o 
   0  17   6       84.15       56.21     13.25 o 
   1  17   6        0.36      -11.99     11.44 o 
   2  17   6      165.12      152.81     19.17 o 
   3  17   6        8.73        1.80     11.84 o 
   4  17   6      166.54      198.24     53.44 o 
  -8  18   6       48.16       47.48     20.96 o 
  -7  18   6        1.08        6.31     19.09 o 
  -6  18   6       68.08       47.61     17.73 o 
  -5  18   6      246.19      262.56     22.78 o 
  -4  18   6      262.90      274.58     26.44 o 
  -3  18   6       54.87       32.82     10.85 o 
  -2  18   6        1.40       17.85      9.47 o 
  -1  18   6      170.12      173.02     19.17 o 
   0  18   6      194.87      177.40     20.26 o 
   1  18   6      160.64      162.14     20.60 o 
   2  18   6       61.01       26.43     12.18 o 
   3  18   6      286.15      278.58     26.51 o 
  -7  19   6       37.94       12.43     25.05 o 
  -6  19   6       29.24       16.77     15.63 o 
  -5  19   6       26.39       41.35     44.37 o 
  -4  19   6        8.94       -0.91     12.59 o 
  -3  19   6      132.33      131.07     17.64 o 
  -2  19   6       14.67       12.38     10.98 o 
  -1  19   6      108.67       90.10     27.62 o 
   0  19   6       47.18       67.98     14.88 o 
   1  19   6       33.87       40.53     13.74 o 
   2  19   6        0.21       14.65     12.60 o 
  -5  20   6       50.76       52.92     24.85 o 
  -4  20   6      260.35      240.32     27.12 o 
  -3  20   6       39.81       54.51     16.68 o 
  -2  20   6       20.46        4.04     13.09 o 
  -1  20   6      304.14      279.66     24.44 o 
   0  20   6       78.56       78.22     23.01 o 
   1  20   6        8.76       22.99     12.90 o 
 -15   1   7        9.10       35.63     29.62 o 
 -14   1   7       99.91       79.71     19.22 o 
 -13   1   7        1.58       -8.94      9.25 o 
 -12   1   7      165.44      179.34     15.84 o 
 -11   1   7       84.63       84.89     10.93 o 
 -10   1   7       17.10       13.47      7.77 o 
  -9   1   7        8.89        5.50      6.39 o 
  -8   1   7     1604.50     1660.82     27.83 o 
  -7   1   7        3.71       16.47      5.64 o 
  -6   1   7      562.38      469.69     13.87 o 
  -5   1   7     3430.96     3299.32     35.27 o 
  -4   1   7     1587.30     1550.33     22.14 o 
  -3   1   7      649.31      724.17     14.77 o 
  -2   1   7     2175.13     2286.30     27.04 o 
  -1   1   7     1692.61     1697.40     23.50 o 
   0   1   7     4968.15     5167.94     50.05 o 
   1   1   7     2472.71     2458.11     32.30 o 
   2   1   7      769.63      773.77     17.23 o 
   3   1   7     1275.93     1472.25     24.51 o 
   4   1   7        2.76        2.59      6.94 o 
   5   1   7       58.87       56.51     13.03 o 
   6   1   7      306.98      309.64     32.37 o 
   7   1   7      149.15      151.72     26.84 o 
   8   1   7      186.53      136.12     28.22 o 
   9   1   7        4.49       40.51     31.65 o 
 -14   2   7       64.98       58.67     18.13 o 
 -13   2   7      197.28      165.40     21.83 o 
 -12   2   7     1706.22     1632.52     37.37 o 
 -11   2   7      957.18      941.28     28.96 o 
 -10   2   7       13.86       -2.62      6.95 o 
  -9   2   7      264.55      244.39     13.27 o 
  -8   2   7       37.55       32.70      7.08 o 
  -7   2   7     5641.01     5803.58     54.69 o 
  -6   2   7       24.54       13.59      5.29 o 
  -5   2   7      820.26     1040.19     18.62 o 
  -4   2   7    24300.19    24231.22    149.56 o 
  -3   2   7       23.70       18.03      4.57 o 
  -2   2   7     2269.59     2111.70     25.86 o 
  -1   2   7    22781.74    23146.83    143.58 o 
   0   2   7      254.98      297.61     10.90 o 
   1   2   7      756.78      894.07     17.93 o 
   2   2   7     6670.39     6804.75     58.68 o 
   3   2   7      138.32      120.34      9.05 o 
   4   2   7     5519.28     5581.23     72.12 o 
   5   2   7      612.98      567.07     29.26 o 
   6   2   7      179.79      165.65     20.19 o 
   7   2   7      140.26      172.92     40.78 o 
   8   2   7      513.67      469.36     43.58 o 
   9   2   7        0.28        6.27     16.54 o 
 -14   3   7      397.06      458.35     42.36 o 
 -13   3   7      103.92       73.93     18.76 o 
 -12   3   7      270.98      323.41     19.70 o 
 -11   3   7      121.90      150.54     14.05 o 
 -10   3   7      147.73      179.14     12.98 o 
  -9   3   7        2.42       -4.88      7.15 o 
  -8   3   7     4887.72     4706.52     50.43 o 
  -7   3   7       86.44      103.18     12.15 o 
  -6   3   7     2661.78     2639.25     35.26 o 
  -5   3   7     2920.85     2915.30     32.55 o 
  -4   3   7     3050.79     3314.71     33.61 o 
  -3   3   7      138.29      124.64      7.05 o 
  -2   3   7    12128.76    12542.58     86.44 o 
  -1   3   7     1270.06     1257.97     20.06 o 
   0   3   7     9315.58     9346.79     70.67 o 
   1   3   7     1288.41     1275.83     21.29 o 
   2   3   7     1017.85      939.91     19.00 o 
   3   3   7     1193.17     1094.57     28.71 o 
   4   3   7      926.36      876.26     27.92 o 
   5   3   7        0.58        5.25      8.38 o 
   6   3   7      692.06      749.55     35.53 o 
   7   3   7     1522.05     1605.72     66.03 o 
   8   3   7      337.74      382.98     41.09 o 
   9   3   7        1.21      -16.36     49.95 o 
 -14   4   7       67.36      102.58     24.94 o 
 -13   4   7      174.90      114.37     19.69 o 
 -12   4   7      232.50      225.19     27.18 o 
 -11   4   7      660.51      647.48     24.50 o 
 -10   4   7     2145.94     2108.02     35.29 o 
  -9   4   7      679.68      642.30     19.75 o 
  -8   4   7       29.55       35.64      7.33 o 
  -7   4   7      213.05      232.88     11.55 o 
  -6   4   7     1544.77     1677.58     25.04 o 
  -5   4   7      220.44      201.41     14.95 o 
  -4   4   7     2228.95     1872.28     30.19 o 
  -3   4   7     2284.77     2426.52     41.04 o 
  -2   4   7     8458.25     8494.99     70.58 o 
  -1   4   7      445.85      356.71     14.75 o 
   0   4   7     2762.38     2703.21     36.33 o 
   1   4   7        8.46       -6.37      4.25 o 
   2   4   7     2592.77     2638.41     32.44 o 
   3   4   7       40.76       29.81      8.43 o 
   4   4   7       11.48       12.55      7.56 o 
   5   4   7     1684.44     1816.15     36.81 o 
   6   4   7      546.61      482.97     41.55 o 
   7   4   7      210.36      173.03     22.44 o 
   8   4   7      446.95      474.61     44.50 o 
   9   4   7       71.19       69.01     24.56 o 
 -14   5   7       20.10       -3.37     18.41 o 
 -13   5   7      140.89      213.65     39.54 o 
 -12   5   7      148.06      114.93     21.71 o 
 -11   5   7        5.10       -1.78      9.05 o 
 -10   5   7       93.05      108.63     14.78 o 
  -9   5   7       12.85        2.34      6.54 o 
  -8   5   7      356.68      329.24     14.19 o 
  -7   5   7     1055.92      970.46     20.66 o 
  -6   5   7      931.51      956.11     18.83 o 
  -5   5   7      216.69      220.86     16.49 o 
  -4   5   7     1318.88     1204.24     24.39 o 
  -3   5   7     3358.76     3288.61     41.06 o 
  -2   5   7       94.32      104.21      7.90 o 
  -1   5   7        3.02        5.23      4.75 o 
   0   5   7     1087.55      965.49     18.41 o 
   1   5   7      291.34      260.54     10.79 o 
   2   5   7      162.34      188.46     12.73 o 
   3   5   7     2010.18     1998.14     42.95 o 
   4   5   7     1438.05     1435.70     51.42 o 
   5   5   7      295.67      285.96     19.48 o 
   6   5   7      623.81      608.20     74.92 o 
   7   5   7      421.17      439.63     53.59 o 
   8   5   7      438.73      427.22     44.06 o 
   9   5   7       38.42       67.86     26.97 o 
 -14   6   7       12.47       19.73     16.06 o 
 -13   6   7       65.89       97.90     27.87 o 
 -12   6   7      287.20      259.59     51.62 o 
 -11   6   7      721.22      729.48     36.29 o 
 -10   6   7      824.20      819.39     31.87 o 
  -9   6   7     1865.35     1921.95     36.80 o 
  -8   6   7        0.24       -4.25      6.58 o 
  -7   6   7        0.85        0.85      6.74 o 
  -6   6   7       11.13        8.77      6.66 o 
  -5   6   7      329.49      296.80     14.27 o 
  -4   6   7       24.21       15.82      6.39 o 
  -3   6   7     4059.10     3908.81     46.59 o 
  -2   6   7      193.20      182.73     11.84 o 
  -1   6   7     7742.33     7792.76     62.96 o 
   0   6   7       93.43      162.60     10.33 o 
   1   6   7     7207.74     7239.34     57.17 o 
   2   6   7       73.33       81.41     13.11 o 
   3   6   7       15.09        4.95      9.49 o 
   4   6   7     1058.25     1190.87     32.84 o 
   5   6   7      521.64      586.28     45.49 o 
   6   6   7     1083.72     1174.77     32.49 o 
   7   6   7     1260.59     1198.78     59.21 o 
   8   6   7        7.15      -14.37     12.84 o 
   9   6   7       49.93       14.45     43.12 o 
 -14   7   7        1.40       14.44     15.58 o 
 -13   7   7      511.07      493.54     56.75 o 
 -12   7   7      537.29      534.47     55.60 o 
 -11   7   7      513.50      519.15     32.54 o 
 -10   7   7      127.68      119.03     15.44 o 
  -9   7   7      300.69      343.28     22.03 o 
  -8   7   7       44.04       60.20     10.20 o 
  -7   7   7      447.31      419.77     17.93 o 
  -6   7   7       23.46       13.67      6.88 o 
  -5   7   7     2036.83     1917.52     33.27 o 
  -4   7   7      131.99       84.50     11.36 o 
  -3   7   7     7956.08     7752.28     77.95 o 
  -2   7   7      100.84      118.62     12.04 o 
  -1   7   7      114.72      105.69      7.90 o 
   0   7   7     4926.14     4716.20     43.25 o 
   1   7   7       21.17       16.67      6.87 o 
   2   7   7      384.68      386.04     21.89 o 
   3   7   7     7047.86     7170.84     95.71 o 
   4   7   7      740.63      705.41     24.97 o 
   5   7   7       10.83       12.91      9.03 o 
   6   7   7      100.43       68.78     12.30 o 
   7   7   7        0.59       11.90     12.87 o 
   8   7   7       64.80       71.87     19.27 o 
 -14   8   7       20.60       11.53     15.94 o 
 -13   8   7      120.36      130.00     25.26 o 
 -12   8   7        1.12      -15.35     10.24 o 
 -11   8   7      206.54      240.22     28.65 o 
 -10   8   7      508.91      493.95     31.29 o 
  -9   8   7      810.52      854.35     28.52 o 
  -8   8   7      778.59      793.84     29.22 o 
  -7   8   7      609.80      606.58     21.44 o 
  -6   8   7     2816.69     2772.62     42.65 o 
  -5   8   7     4744.52     4902.84     58.00 o 
  -4   8   7        4.12       15.75      6.74 o 
  -3   8   7     5173.67     5247.47     58.48 o 
  -2   8   7     2044.43     1986.50     33.07 o 
  -1   8   7      402.26      375.73     13.04 o 
   0   8   7     2345.88     2419.65     29.72 o 
   1   8   7     3800.83     3704.81     50.27 o 
   2   8   7       76.31      102.26     11.68 o 
   3   8   7        0.36       -4.74      7.80 o 
   4   8   7        6.75       21.91      9.19 o 
   5   8   7     1729.74     1659.03     38.51 o 
   6   8   7        1.08       -5.30      8.68 o 
   7   8   7      619.40      592.14     37.78 o 
   8   8   7       14.71        5.20     14.73 o 
 -13   9   7        8.05       23.86     16.06 o 
 -12   9   7        3.51       13.21     13.42 o 
 -11   9   7       80.25       86.79     18.15 o 
 -10   9   7      416.48      495.21     32.34 o 
  -9   9   7     1220.60     1391.49     38.00 o 
  -8   9   7        4.69       15.66     10.26 o 
  -7   9   7      584.31      609.20     24.03 o 
  -6   9   7     2348.00     2344.44     57.50 o 
  -5   9   7      950.91     1019.62     25.70 o 
  -4   9   7        2.76       -0.19      7.32 o 
  -3   9   7     3664.78     3564.60     47.87 o 
  -2   9   7      303.57      370.44     16.16 o 
  -1   9   7       80.43       75.40      8.70 o 
   0   9   7      505.70      480.30     22.11 o 
   1   9   7      913.69      952.51     25.60 o 
   2   9   7      344.58      306.32     17.47 o 
   3   9   7       40.63       52.67     10.45 o 
   4   9   7     1019.35     1032.15     30.08 o 
   5   9   7        7.14        5.75      8.61 o 
   6   9   7      682.78      691.14     28.42 o 
   7   9   7       11.45        5.49     10.11 o 
   8   9   7      220.55      235.49     38.82 o 
 -13  10   7       53.78       33.15     16.16 o 
 -12  10   7      179.73      149.50     23.41 o 
 -11  10   7       78.72       26.46     14.51 o 
 -10  10   7        0.13        9.07     12.07 o 
  -9  10   7      293.11      293.87     34.51 o 
  -8  10   7      251.00      282.09     17.33 o 
  -7  10   7      233.57      277.59     16.85 o 
  -6  10   7      222.65      186.33     14.58 o 
  -5  10   7      276.36      288.65     37.96 o 
  -4  10   7       11.27       17.26      7.63 o 
  -3  10   7      201.70      194.90     13.73 o 
  -2  10   7      367.46      356.54     16.61 o 
  -1  10   7      144.90      134.03     11.74 o 
   0  10   7      558.69      516.11     19.79 o 
   1  10   7       53.49       47.63      9.17 o 
   2  10   7       23.77       18.17      8.62 o 
   3  10   7     1115.37     1063.72     29.99 o 
   4  10   7        0.21       -7.88      7.87 o 
   5  10   7      160.49      147.53     15.99 o 
   6  10   7      365.82      332.06     26.52 o 
   7  10   7      176.71      156.90     30.21 o 
   8  10   7        0.69       -7.31     14.82 o 
 -13  11   7        5.04       -4.47     16.84 o 
 -12  11   7       22.98       26.47     15.95 o 
 -11  11   7       39.47       12.11     27.95 o 
 -10  11   7       62.81       67.59     17.51 o 
  -9  11   7       36.83       30.64     13.17 o 
  -8  11   7      221.16      187.65     18.06 o 
  -7  11   7      263.44      241.03     16.56 o 
  -6  11   7      140.59      125.25     13.14 o 
  -5  11   7      516.21      561.39     21.83 o 
  -4  11   7      119.34      119.40     12.34 o 
  -3  11   7      281.63      291.80     21.10 o 
  -2  11   7     1359.04     1317.53     29.37 o 
  -1  11   7      191.02      195.29     14.54 o 
   0  11   7        0.16        1.24      7.15 o 
   1  11   7       71.55       55.04     12.25 o 
   2  11   7      361.98      393.76     23.93 o 
   3  11   7      125.18      111.19     16.52 o 
   4  11   7        7.41        8.85      8.61 o 
   5  11   7      433.14      470.21     24.82 o 
   6  11   7      308.82      270.03     24.58 o 
   7  11   7        1.38       -4.46     10.08 o 
 -12  12   7       13.84       23.82     16.14 o 
 -11  12   7      105.14      122.91     22.96 o 
 -10  12   7      993.95      957.41     44.95 o 
  -9  12   7      137.68      100.06     21.42 o 
  -8  12   7       62.32       49.67     23.48 o 
  -7  12   7     1050.41     1115.06     30.01 o 
  -6  12   7      675.56      717.89     24.97 o 
  -5  12   7      195.41      232.17     16.33 o 
  -4  12   7     1162.81     1243.48     30.47 o 
  -3  12   7      207.56      248.39     15.91 o 
  -2  12   7      136.11      144.43     18.09 o 
  -1  12   7      824.35      789.86     24.27 o 
   0  12   7      157.52      180.06     16.86 o 
   1  12   7      606.19      604.48     27.90 o 
   2  12   7      600.67      606.92     29.34 o 
   3  12   7      187.31      197.45     26.83 o 
   4  12   7       95.50       82.91     15.95 o 
   5  12   7     1210.45     1280.81     51.26 o 
   6  12   7      175.01      140.63     31.60 o 
   7  12   7       53.89       60.66     20.66 o 
 -12  13   7       81.38       34.15     18.52 o 
 -11  13   7     1016.68     1115.93     51.49 o 
 -10  13   7      431.77      361.44     32.30 o 
  -9  13   7      328.39      358.52     30.44 o 
  -8  13   7      170.11      222.69     24.98 o 
  -7  13   7      642.89      646.28     29.05 o 
  -6  13   7       95.92      105.15     13.71 o 
  -5  13   7     1104.59     1093.30     29.45 o 
  -4  13   7      193.24      203.68     19.63 o 
  -3  13   7      842.39      821.28     25.60 o 
  -2  13   7      359.08      378.87     19.48 o 
  -1  13   7      104.30      126.77     15.63 o 
   0  13   7      162.30      175.76     17.46 o 
   1  13   7     1615.32     1721.46     73.74 o 
   2  13   7      527.90      524.19     28.23 o 
   3  13   7       68.71       54.30     16.35 o 
   4  13   7      704.76      698.30     33.55 o 
   5  13   7      224.18      275.56     24.72 o 
   6  13   7      157.26      129.94     19.14 o 
 -11  14   7       98.33      114.65     23.04 o 
 -10  14   7       87.38       53.43     17.55 o 
  -9  14   7      150.43      169.37     26.52 o 
  -8  14   7        0.01       -1.20     11.48 o 
  -7  14   7      489.69      538.03     27.55 o 
  -6  14   7       88.31       64.18     11.73 o 
  -5  14   7        4.11       -9.27      7.13 o 
  -4  14   7      197.33      242.90     17.25 o 
  -3  14   7      134.11      132.97     13.49 o 
  -2  14   7       88.24       95.56     14.52 o 
  -1  14   7     1269.13     1281.77     32.86 o 
   0  14   7        4.09      -11.02      8.20 o 
   1  14   7      336.58      354.01     24.85 o 
   2  14   7       70.22       52.03     13.06 o 
   3  14   7      213.72      248.92     25.75 o 
   4  14   7       25.41       16.09     12.65 o 
   5  14   7      352.96      358.94     29.10 o 
   6  14   7       93.08       84.08     20.33 o 
 -11  15   7       25.02       32.71     16.98 o 
 -10  15   7       55.93       33.39     18.05 o 
  -9  15   7       53.02       59.21     17.50 o 
  -8  15   7       40.53        4.65     13.21 o 
  -7  15   7        9.26       14.99     13.77 o 
  -6  15   7       64.47       45.15     12.43 o 
  -5  15   7      137.68      133.40     14.50 o 
  -4  15   7       69.67       55.34     11.33 o 
  -3  15   7      254.15      229.10     19.29 o 
  -2  15   7        0.30       -0.18      7.55 o 
  -1  15   7       80.29       79.57     13.94 o 
   0  15   7      257.44      283.33     27.39 o 
   1  15   7       39.32       40.88     12.18 o 
   2  15   7       88.51       82.18     15.74 o 
   3  15   7      165.22      165.01     19.92 o 
   4  15   7        1.68       -3.76     12.08 o 
   5  15   7       92.74       79.39     16.98 o 
 -10  16   7       82.51       64.16     24.24 o 
  -9  16   7       51.79       37.81     17.47 o 
  -8  16   7        5.16       14.56     22.72 o 
  -7  16   7       19.23        4.83     16.79 o 
  -6  16   7       45.83       43.78     12.55 o 
  -5  16   7       31.06       24.56      9.83 o 
  -4  16   7      198.79      176.13     16.60 o 
  -3  16   7        0.06        7.69      9.44 o 
  -2  16   7       87.32       70.78     12.01 o 
  -1  16   7       35.40       21.78     11.11 o 
   0  16   7       67.19       67.63     13.55 o 
   1  16   7       75.06       40.74     19.63 o 
   2  16   7      118.82      113.84     17.64 o 
   3  16   7        8.99       21.74     12.44 o 
   4  16   7       47.12       36.34     17.96 o 
  -9  17   7      162.25      207.53     27.42 o 
  -8  17   7       49.50       88.75     20.66 o 
  -7  17   7       29.38       36.77     15.79 o 
  -6  17   7      106.91      112.63     17.93 o 
  -5  17   7       43.05       42.64     12.93 o 
  -4  17   7       33.36       21.67     11.09 o 
  -3  17   7       10.13        7.63      9.97 o 
  -2  17   7      497.83      521.66     28.78 o 
  -1  17   7       30.03       47.11     17.03 o 
   0  17   7      161.76      174.70     19.95 o 
   1  17   7        0.28        5.90     10.54 o 
   2  17   7      249.07      257.95     38.44 o 
   3  17   7      131.46      107.99     18.37 o 
   4  17   7       87.00       85.23     18.53 o 
  -8  18   7        8.25      -14.80     13.94 o 
  -7  18   7       76.62       45.68     16.46 o 
  -6  18   7       59.70       49.25     17.51 o 
  -5  18   7        1.17       -1.74     12.39 o 
  -4  18   7      704.54      696.62     38.20 o 
  -3  18   7       14.05        2.66     10.77 o 
  -2  18   7       19.72        7.17     10.90 o 
  -1  18   7       84.94      126.31     21.83 o 
   0  18   7       14.00        7.41      9.76 o 
   1  18   7        2.62        7.95     11.30 o 
   2  18   7      109.48      135.70     31.96 o 
   3  18   7       12.74        4.90     13.75 o 
  -7  19   7        5.58        1.80     15.66 o 
  -6  19   7       21.25       21.20     27.34 o 
  -5  19   7       98.77      126.86     21.37 o 
  -4  19   7        5.63        4.13     14.37 o 
  -3  19   7       15.71      -13.09     11.10 o 
  -2  19   7      258.35      252.43     23.64 o 
  -1  19   7       49.86       47.01     15.06 o 
   0  19   7      110.09       96.94     17.27 o 
   1  19   7       12.79        5.43     12.57 o 
  -5  20   7       10.07       -5.51     19.40 o 
  -4  20   7       56.63        8.69     14.85 o 
  -3  20   7       21.82       10.16     41.51 o 
  -2  20   7        4.64      -14.43     11.42 o 
  -1  20   7       18.90       32.36     13.22 o 
 -15   0   8      227.83      244.23     49.43 o 
 -14   0   8        0.23        3.60     16.22 o 
 -13   0   8      997.74      925.58     48.71 o 
 -12   0   8      821.17      978.45     36.86 o 
 -11   0   8      888.67      828.67     33.79 o 
 -10   0   8       93.35       69.44     13.92 o 
  -9   0   8        1.25        6.86      8.79 o 
  -8   0   8      530.32      548.87     23.72 o 
  -7   0   8      603.86      544.99     22.22 o 
  -6   0   8     3421.08     2922.82     49.58 o 
  -5   0   8      811.23      860.16     25.19 o 
  -4   0   8     9584.51     9482.45    102.00 o 
  -3   0   8       86.09       80.72     10.08 o 
  -2   0   8     3748.36     3839.56     55.60 o 
  -1   0   8     4676.86     4544.13     84.30 o 
   0   0   8     2340.04     2344.51     63.17 o 
   1   0   8     1822.35     1846.88     38.97 o 
   2   0   8     1704.85     1646.19     37.76 o 
   3   0   8      476.87      484.66     22.89 o 
   4   0   8      310.64      367.40     27.89 o 
   5   0   8      141.81       88.33     27.01 o 
   6   0   8       75.95      118.78     33.68 o 
   7   0   8       22.80       86.76     32.54 o 
   8   0   8     1332.11     1304.81     92.92 o 
   9   0   8      241.00      280.32     56.83 o 
 -15   1   8      353.15      293.14     54.54 o 
 -14   1   8       25.73        2.79     14.01 o 
 -13   1   8       10.34        1.06      9.28 o 
 -12   1   8       88.95      108.81     11.97 o 
 -11   1   8        3.04        1.40      7.04 o 
 -10   1   8     1370.68     1368.09     38.69 o 
  -9   1   8     1980.16     1837.42     35.07 o 
  -8   1   8      175.31      149.84     10.70 o 
  -7   1   8       85.30       78.45      8.11 o 
  -6   1   8       38.65        3.46      5.57 o 
  -5   1   8      852.18      908.43     18.21 o 
  -4   1   8    21675.79    22071.22    140.49 o 
  -3   1   8     4354.48     4174.05     51.25 o 
  -2   1   8     3731.50     4024.97     40.39 o 
  -1   1   8     2223.68     2435.05     30.44 o 
   0   1   8     4050.17     3844.36     40.63 o 
   1   1   8      139.85      118.59      9.06 o 
   2   1   8      887.99      932.15     20.22 o 
   3   1   8     1918.92     1841.55     33.14 o 
   4   1   8      229.21      226.64     20.03 o 
   5   1   8      147.56      209.18     45.89 o 
   6   1   8     4782.19     4710.27    182.03 o 
   7   1   8      174.21      210.16     31.92 o 
   8   1   8       13.16       49.25     20.81 o 
   9   1   8       89.10      151.39     32.63 o 
 -15   2   8        5.86       -8.51     16.86 o 
 -14   2   8        6.76       12.03     17.39 o 
 -13   2   8      577.79      555.43     25.29 o 
 -12   2   8       96.67      125.16     16.79 o 
 -11   2   8      281.39      300.66     18.01 o 
 -10   2   8       54.23       49.41      9.10 o 
  -9   2   8      266.32      280.57     14.24 o 
  -8   2   8      498.07      584.23     17.89 o 
  -7   2   8        1.19       11.72      8.27 o 
  -6   2   8     1874.37     1828.11     26.92 o 
  -5   2   8      174.03      175.47      9.25 o 
  -4   2   8      511.12      454.07     13.15 o 
  -3   2   8     3392.78     3583.72     37.27 o 
  -2   2   8      545.63      590.35     14.55 o 
  -1   2   8      167.12      196.95      9.77 o 
   0   2   8      125.82      117.41      8.60 o 
   1   2   8       50.21       92.49      8.38 o 
   2   2   8      185.06      236.67     14.40 o 
   3   2   8     1646.77     1602.58     31.06 o 
   4   2   8        4.65      -10.04      6.69 o 
   5   2   8        0.64        4.13     10.18 o 
   6   2   8       25.19       63.56     20.08 o 
   7   2   8        2.03       36.58     16.67 o 
   8   2   8      166.66      211.92     33.33 o 
 -15   3   8       85.13       68.12     25.29 o 
 -14   3   8       74.23       89.48     23.04 o 
 -13   3   8       36.98       25.66     13.75 o 
 -12   3   8      141.11      144.53     24.69 o 
 -11   3   8        0.90        9.96      8.04 o 
 -10   3   8       18.16       17.02      7.67 o 
  -9   3   8       57.09       65.75      9.26 o 
  -8   3   8      730.73      745.50     19.35 o 
  -7   3   8      113.83      104.62      8.80 o 
  -6   3   8      566.46      587.93     15.43 o 
  -5   3   8     5008.60     5211.96     48.03 o 
  -4   3   8      650.32      658.66     17.95 o 
  -3   3   8       55.38       89.56      7.14 o 
  -2   3   8      890.26      949.14     18.07 o 
  -1   3   8       52.73       85.80      7.60 o 
   0   3   8     2389.29     2508.54     31.79 o 
   1   3   8     2424.20     2551.21     47.56 o 
   2   3   8      730.32      676.12     17.38 o 
   3   3   8      313.55      304.82     18.48 o 
   4   3   8      746.45      708.76     32.65 o 
   5   3   8      493.16      479.45     29.47 o 
   6   3   8        1.30      -10.40     10.27 o 
   7   3   8      119.28      119.79     37.96 o 
   8   3   8      132.41      143.87     29.64 o 
 -14   4   8       59.21       28.38     20.22 o 
 -13   4   8        0.64      -13.53     11.33 o 
 -12   4   8      221.92      212.17     19.20 o 
 -11   4   8       86.28       84.72     12.19 o 
 -10   4   8       80.66       91.36     11.73 o 
  -9   4   8     1021.08     1003.10     26.76 o 
  -8   4   8       34.80       31.14      7.33 o 
  -7   4   8      754.85      712.65     17.87 o 
  -6   4   8      671.71      689.65     16.20 o 
  -5   4   8      485.07      594.02     15.69 o 
  -4   4   8      906.02      891.33     21.43 o 
  -3   4   8     2005.80     2063.21     35.72 o 
  -2   4   8     1156.75     1266.61     20.75 o 
  -1   4   8      351.81      351.09     12.29 o 
   0   4   8        9.80        2.25      4.85 o 
   1   4   8      473.47      451.16     14.46 o 
   2   4   8      862.23      994.59     46.77 o 
   3   4   8       48.66       43.02     10.41 o 
   4   4   8      334.58      313.03     20.05 o 
   5   4   8      483.53      497.94     33.68 o 
   6   4   8        1.11       19.12     17.07 o 
   7   4   8      466.37      468.42     42.66 o 
   8   4   8        0.27       -0.07     19.34 o 
 -14   5   8      242.81      230.50     28.63 o 
 -13   5   8       18.70       21.11     14.03 o 
 -12   5   8        3.34      -13.66     10.94 o 
 -11   5   8      700.10      761.79     30.22 o 
 -10   5   8       39.37       19.65      8.50 o 
  -9   5   8        2.72       11.24      7.43 o 
  -8   5   8     2055.90     1958.33     66.07 o 
  -7   5   8        7.05        7.89      7.90 o 
  -6   5   8       73.97       73.56      9.33 o 
  -5   5   8     2219.44     2184.16     35.75 o 
  -4   5   8      197.50      166.24     11.48 o 
  -3   5   8     1167.91     1257.06     25.49 o 
  -2   5   8     1076.50     1016.99     18.63 o 
  -1   5   8      775.22      731.10     16.67 o 
   0   5   8     1092.54     1000.55     20.00 o 
   1   5   8     2502.40     2349.87     33.09 o 
   2   5   8      663.51      688.58     26.28 o 
   3   5   8      372.53      376.40     21.05 o 
   4   5   8     1067.98      980.01     51.66 o 
   5   5   8     1547.92     1571.45     41.80 o 
   6   5   8      129.93      146.37     21.07 o 
   7   5   8      360.41      423.41     33.84 o 
   8   5   8      139.40      165.05     30.37 o 
 -14   6   8        6.88       11.45     14.82 o 
 -13   6   8      499.71      601.48     60.93 o 
 -12   6   8       75.91       39.05     27.05 o 
 -11   6   8       38.85       34.03     12.26 o 
 -10   6   8      429.38      460.52     23.71 o 
  -9   6   8      157.11      182.06     14.61 o 
  -8   6   8       72.99       75.84     19.39 o 
  -7   6   8     1882.65     1835.23     39.10 o 
  -6   6   8      527.71      511.03     18.83 o 
  -5   6   8      422.10      426.53     17.15 o 
  -4   6   8      441.80      365.70     15.89 o 
  -3   6   8      264.19      200.54     14.39 o 
  -2   6   8     1525.48     1639.70     55.93 o 
  -1   6   8      849.01      874.82     18.45 o 
   0   6   8      698.42      766.83     17.92 o 
   1   6   8     1497.03     1533.63     29.06 o 
   2   6   8     1307.12     1253.30     33.23 o 
   3   6   8       25.79       25.27      9.00 o 
   4   6   8     1159.75     1233.60     31.87 o 
   5   6   8       25.17       34.81     12.96 o 
   6   6   8       13.87       16.09     13.85 o 
   7   6   8      315.40      371.35     36.20 o 
   8   6   8       49.01       67.53     53.97 o 
 -14   7   8       44.01       12.21     14.00 o 
 -13   7   8       14.77       25.46     14.77 o 
 -12   7   8       20.65       18.46     12.54 o 
 -11   7   8      307.85      336.63     27.73 o 
 -10   7   8       24.52       32.44     10.07 o 
  -9   7   8      411.37      379.52     19.12 o 
  -8   7   8      162.64      160.27     17.17 o 
  -7   7   8       20.60       23.15      8.27 o 
  -6   7   8      454.72      489.89     19.18 o 
  -5   7   8       61.02       63.65      9.37 o 
  -4   7   8      763.62      743.31     21.29 o 
  -3   7   8      586.38      606.88     28.69 o 
  -2   7   8      105.76       95.39      9.73 o 
  -1   7   8      129.86      158.12      9.64 o 
   0   7   8     1991.33     2132.50     30.21 o 
   1   7   8       10.79        4.51      8.23 o 
   2   7   8      149.55      176.39     16.21 o 
   3   7   8       16.94       18.79      8.68 o 
   4   7   8      665.24      751.35     26.33 o 
   5   7   8     2480.23     2372.65     46.82 o 
   6   7   8       32.97       30.18     14.56 o 
   7   7   8        0.12       -8.74     13.70 o 
   8   7   8        0.65      -16.76     13.75 o 
 -14   8   8        4.50      -10.81     15.21 o 
 -13   8   8       45.20       54.63     17.65 o 
 -12   8   8      250.34      231.68     26.72 o 
 -11   8   8      284.07      281.02     26.71 o 
 -10   8   8       45.85       54.81     12.53 o 
  -9   8   8      355.39      335.05     19.55 o 
  -8   8   8       88.55      101.47     12.54 o 
  -7   8   8        1.69      -10.02      6.68 o 
  -6   8   8      125.71      134.21     12.69 o 
  -5   8   8      924.20      954.40     25.03 o 
  -4   8   8      526.57      576.19     19.75 o 
  -3   8   8     1015.63     1043.80     25.29 o 
  -2   8   8     3299.28     3426.22     46.89 o 
  -1   8   8      132.56      124.49     10.97 o 
   0   8   8     1508.48     1502.52     29.31 o 
   1   8   8        0.24        4.39      7.33 o 
   2   8   8        2.44       -6.21      7.07 o 
   3   8   8      315.57      345.55     19.52 o 
   4   8   8       52.16       46.15     13.46 o 
   5   8   8      393.89      410.29     22.59 o 
   6   8   8       20.02       21.26     10.95 o 
   7   8   8      192.47      149.67     23.52 o 
   8   8   8       23.56       48.09     24.13 o 
 -13   9   8       34.73       14.34     14.26 o 
 -12   9   8       48.74       29.48     15.01 o 
 -11   9   8      463.04      441.56     32.74 o 
 -10   9   8      341.59      359.02     29.20 o 
  -9   9   8       37.23       15.29      9.01 o 
  -8   9   8      228.14      234.23     16.38 o 
  -7   9   8      612.77      634.23     22.75 o 
  -6   9   8      936.68      932.89     25.98 o 
  -5   9   8     1099.29     1061.30     27.02 o 
  -4   9   8     1090.60     1032.84     26.30 o 
  -3   9   8     3102.96     3074.66     55.08 o 
  -2   9   8        7.25       -1.94      6.40 o 
  -1   9   8        5.82       -1.38      6.34 o 
   0   9   8      675.88      731.93     23.25 o 
   1   9   8      118.28      123.47     18.10 o 
   2   9   8     1882.24     1990.80     39.84 o 
   3   9   8       30.22       19.92      9.16 o 
   4   9   8      263.45      296.58     19.82 o 
   5   9   8      200.23      173.40     17.36 o 
   6   9   8      120.20       97.19     17.85 o 
   7   9   8      436.25      442.30     35.67 o 
 -13  10   8       21.22        5.67     30.05 o 
 -12  10   8       78.55       93.27     19.82 o 
 -11  10   8      109.58      130.64     29.38 o 
 -10  10   8      769.93      898.31     42.72 o 
  -9  10   8      205.72      210.43     17.18 o 
  -8  10   8      387.16      409.33     20.61 o 
  -7  10   8      814.05      833.41     25.57 o 
  -6  10   8      525.69      520.09     21.34 o 
  -5  10   8       13.19        2.79      7.82 o 
  -4  10   8     2713.43     2797.05     44.46 o 
  -3  10   8     3933.88     4151.18     55.13 o 
  -2  10   8      579.88      563.53     20.68 o 
  -1  10   8     3981.16     4121.13     62.35 o 
   0  10   8       59.77       56.08     11.25 o 
   1  10   8      283.60      291.96     23.39 o 
   2  10   8        1.42       -5.76      8.40 o 
   3  10   8      404.01      396.34     23.06 o 
   4  10   8      159.68      149.84     19.07 o 
   5  10   8      693.62      738.79     29.95 o 
   6  10   8       93.57       66.39     13.85 o 
   7  10   8      320.73      310.64     31.82 o 
 -13  11   8       63.61       36.58     17.57 o 
 -12  11   8      344.41      313.30     31.61 o 
 -11  11   8      615.99      689.17     80.35 o 
 -10  11   8       72.29       53.31     18.33 o 
  -9  11   8        0.77        6.51     10.77 o 
  -8  11   8      619.87      611.10     24.75 o 
  -7  11   8      884.67      934.02     27.87 o 
  -6  11   8      351.09      365.81     19.33 o 
  -5  11   8     1613.51     1579.29     37.76 o 
  -4  11   8      116.79      120.03     13.17 o 
  -3  11   8       13.22       19.05      8.04 o 
  -2  11   8       63.80       52.49      9.31 o 
  -1  11   8      149.06      192.12     14.66 o 
   0  11   8      507.15      561.84     26.52 o 
   1  11   8      787.08      852.62     31.81 o 
   2  11   8      733.05      744.49     33.22 o 
   3  11   8      169.39      147.48     20.46 o 
   4  11   8      155.51      161.78     19.03 o 
   5  11   8      108.66      132.69     18.74 o 
   6  11   8       21.56       -2.26     15.34 o 
   7  11   8      289.23      318.63     24.82 o 
 -12  12   8       65.00       47.30     18.57 o 
 -11  12   8       82.80       58.70     18.01 o 
 -10  12   8       67.86       69.24     23.57 o 
  -9  12   8       85.96       90.15     18.33 o 
  -8  12   8        2.77       -1.71      9.24 o 
  -7  12   8        1.60        1.67      7.89 o 
  -6  12   8       34.25        8.79      8.23 o 
  -5  12   8       75.12       70.00     14.01 o 
  -4  12   8      186.18      216.93     18.69 o 
  -3  12   8      128.55      129.72     14.94 o 
  -2  12   8      136.82      140.92     30.48 o 
  -1  12   8      891.32      967.46     27.69 o 
   0  12   8       38.81       48.46     11.84 o 
   1  12   8      117.34      128.56     17.30 o 
   2  12   8        1.49        2.70      9.50 o 
   3  12   8      586.07      561.34     30.34 o 
   4  12   8      557.78      585.92     38.64 o 
   5  12   8      272.85      226.36     23.53 o 
   6  12   8       84.37       53.64     16.23 o 
 -12  13   8      101.06       93.02     23.16 o 
 -11  13   8       41.67       63.19     18.93 o 
 -10  13   8      411.14      403.84     37.20 o 
  -9  13   8      120.68      144.40     22.23 o 
  -8  13   8        0.86        4.47     10.01 o 
  -7  13   8      418.08      440.54     21.93 o 
  -6  13   8       99.42      122.07     13.48 o 
  -5  13   8      492.98      560.39     36.79 o 
  -4  13   8     1949.06     1977.17     46.80 o 
  -3  13   8      899.05      922.89     35.33 o 
  -2  13   8       16.33       15.21      9.09 o 
  -1  13   8      159.93      101.44     15.83 o 
   0  13   8      410.02      402.77     31.55 o 
   1  13   8      473.50      463.37     27.14 o 
   2  13   8      191.92      194.30     20.24 o 
   3  13   8        5.74       -0.09     10.56 o 
   4  13   8      217.24      151.12     19.69 o 
   5  13   8        7.86       11.65     12.00 o 
   6  13   8        0.69        1.90     13.56 o 
 -11  14   8        6.48       20.42     16.08 o 
 -10  14   8       17.07       16.25     15.40 o 
  -9  14   8       19.36       13.13     13.96 o 
  -8  14   8      364.74      348.63     30.12 o 
  -7  14   8       68.63       68.66     13.39 o 
  -6  14   8        0.28       -0.79      7.58 o 
  -5  14   8      213.26      245.52     17.70 o 
  -4  14   8       98.33      107.67     12.94 o 
  -3  14   8      188.12      200.57     18.30 o 
  -2  14   8        0.16        1.61      9.34 o 
  -1  14   8      162.99      164.36     20.62 o 
   0  14   8      205.97      218.24     20.84 o 
   1  14   8      276.47      244.46     22.20 o 
   2  14   8        5.77        5.16     10.59 o 
   3  14   8      196.85      164.59     20.35 o 
   4  14   8      112.73       71.87     16.88 o 
   5  14   8       48.17       47.86     15.84 o 
 -11  15   8        2.90       -4.83     14.27 o 
 -10  15   8       81.64       89.18     20.81 o 
  -9  15   8      316.33      322.28     31.24 o 
  -8  15   8       37.91       18.90     16.97 o 
  -7  15   8       71.60       77.20     21.64 o 
  -6  15   8     1188.77     1279.26     34.63 o 
  -5  15   8       32.93       28.85      9.83 o 
  -4  15   8       13.86        5.89      8.29 o 
  -3  15   8      261.84      316.04     22.43 o 
  -2  15   8       46.87       41.20     11.65 o 
  -1  15   8       99.53       92.27     15.94 o 
   0  15   8      869.99      944.17     37.54 o 
   1  15   8       15.69       17.88     11.90 o 
   2  15   8       21.39       20.83     14.30 o 
   3  15   8     1298.87     1359.26     45.52 o 
   4  15   8        7.43        7.77     15.59 o 
 -10  16   8       99.16      134.96     25.06 o 
  -9  16   8      142.86      158.45     25.43 o 
  -8  16   8       68.78       66.39     17.84 o 
  -7  16   8      330.08      351.94     37.41 o 
  -6  16   8       41.88       39.33     12.56 o 
  -5  16   8      258.99      305.68     20.44 o 
  -4  16   8      292.22      287.59     25.72 o 
  -3  16   8        0.70       -1.72      9.50 o 
  -2  16   8       66.04       37.97     15.43 o 
  -1  16   8      256.70      256.59     24.55 o 
   0  16   8       22.10        8.95     10.63 o 
   1  16   8       17.21       20.88     14.81 o 
   2  16   8      217.43      182.11     21.69 o 
   3  16   8       13.62       17.64     13.24 o 
   4  16   8      173.89      214.69     24.89 o 
  -9  17   8      176.03      178.70     29.36 o 
  -8  17   8       83.87       89.77     21.37 o 
  -7  17   8       20.90       15.55     15.23 o 
  -6  17   8      200.26      220.52     21.61 o 
  -5  17   8        1.30       -5.58     10.06 o 
  -4  17   8       26.30       10.42     12.06 o 
  -3  17   8       91.15       92.68     15.43 o 
  -2  17   8       17.15       -7.54     12.11 o 
  -1  17   8       10.03        1.05     12.07 o 
   0  17   8      154.14      182.87     21.07 o 
   1  17   8       19.28       10.65     11.75 o 
   2  17   8       14.29       -6.82     10.98 o 
   3  17   8      562.95      549.39     34.84 o 
  -8  18   8      129.30      152.78     25.32 o 
  -7  18   8        6.97       31.57     17.11 o 
  -6  18   8       31.67       37.28     13.63 o 
  -5  18   8       60.60       78.38     17.85 o 
  -4  18   8        3.69        7.60     12.20 o 
  -3  18   8       67.88       53.37     16.07 o 
  -2  18   8       31.00        8.90     14.94 o 
  -1  18   8        5.61        1.64     10.81 o 
   0  18   8       27.55       29.24     12.86 o 
   1  18   8       95.30       57.55     15.00 o 
   2  18   8      101.42       55.67     16.85 o 
  -6  19   8       40.67       54.38     24.30 o 
  -5  19   8      127.11      114.11     29.48 o 
  -4  19   8       16.94        1.89     13.47 o 
  -3  19   8       12.94        3.99     12.76 o 
  -2  19   8      517.34      601.92     42.25 o 
  -1  19   8      125.17      137.89     19.22 o 
   0  19   8        0.06       18.76     12.66 o 
 -15   1   9       58.01       44.32     22.45 o 
 -14   1   9        0.52        7.00     13.76 o 
 -13   1   9      168.57      172.89     16.91 o 
 -12   1   9       25.02       42.99     11.10 o 
 -11   1   9      101.94      112.62     11.82 o 
 -10   1   9      110.53      112.49     11.20 o 
  -9   1   9      128.91      127.55     11.02 o 
  -8   1   9     1079.19     1152.43     24.05 o 
  -7   1   9        5.80       -1.89      5.29 o 
  -6   1   9     1459.77     1557.11     25.48 o 
  -5   1   9     2065.47     2139.20     29.38 o 
  -4   1   9     1001.02      825.78     17.83 o 
  -3   1   9       94.39      102.28      9.74 o 
  -2   1   9     1769.99     1909.10     27.69 o 
  -1   1   9      136.56      192.56     10.57 o 
   0   1   9       11.82        9.05      5.74 o 
   1   1   9     3834.92     4124.73     45.54 o 
   2   1   9      487.81      553.00     24.47 o 
   3   1   9       33.29       19.43      8.17 o 
   4   1   9      289.08      255.22     22.15 o 
   5   1   9        0.61       -8.82     22.84 o 
   6   1   9      383.74      349.85     36.64 o 
   7   1   9       25.72        2.63     18.54 o 
   8   1   9       12.47       11.87     18.00 o 
 -15   2   9      173.94      182.38     31.92 o 
 -14   2   9        0.07       23.84     14.65 o 
 -13   2   9      543.62      580.81     29.32 o 
 -12   2   9      257.36      280.77     18.49 o 
 -11   2   9       20.30       36.58      9.13 o 
 -10   2   9       38.32       31.18      8.52 o 
  -9   2   9     2109.14     2065.59     33.47 o 
  -8   2   9      917.53      914.18     21.52 o 
  -7   2   9     4330.29     4265.28     50.48 o 
  -6   2   9     1629.91     1692.15     26.53 o 
  -5   2   9     4067.49     4079.52     42.61 o 
  -4   2   9       15.78       26.06      5.69 o 
  -3   2   9       33.54       36.13      6.25 o 
  -2   2   9       60.43       69.41      7.36 o 
  -1   2   9      120.77       96.52      8.39 o 
   0   2   9     1942.27     2139.34     30.53 o 
   1   2   9     1494.25     1511.76     26.34 o 
   2   2   9      718.78      732.71     19.55 o 
   3   2   9       39.51       29.69      9.91 o 
   4   2   9      271.72      216.85     31.50 o 
   5   2   9     1882.55     1934.18     68.93 o 
   6   2   9      140.72      108.56     22.86 o 
   7   2   9      918.75      902.44     56.46 o 
   8   2   9        0.31       23.51     19.21 o 
 -15   3   9       12.66        2.85     18.05 o 
 -14   3   9      133.11      146.76     21.43 o 
 -13   3   9      252.93      209.83     27.80 o 
 -12   3   9        0.99       -1.34      7.73 o 
 -11   3   9     1459.09     1485.96     34.49 o 
 -10   3   9       31.49       22.83     10.25 o 
  -9   3   9     1126.57     1185.41     30.06 o 
  -8   3   9      360.82      415.99     17.12 o 
  -7   3   9      196.54      164.77     15.09 o 
  -6   3   9     1531.59     1430.18     36.78 o 
  -5   3   9     3423.96     3344.20     44.59 o 
  -4   3   9       54.89       89.71      7.65 o 
  -3   3   9     3331.88     3091.66     35.45 o 
  -2   3   9      356.57      309.74     12.29 o 
  -1   3   9      653.00      622.84     16.59 o 
   0   3   9       29.19       24.49      7.85 o 
   1   3   9     2565.34     2403.73     51.00 o 
   2   3   9       57.13       44.53     10.76 o 
   3   3   9     1237.66     1206.79     33.21 o 
   4   3   9      285.21      284.28     39.33 o 
   5   3   9      809.23      859.07     68.33 o 
   6   3   9     1084.91     1081.83     55.76 o 
   7   3   9      167.63      182.04     32.04 o 
   8   3   9        2.43       17.20     20.19 o 
 -14   4   9       12.13       35.15     14.59 o 
 -13   4   9      755.54      880.34     41.49 o 
 -12   4   9       57.46       32.96     16.86 o 
 -11   4   9      226.39      198.17     16.14 o 
 -10   4   9       37.03       58.37     10.66 o 
  -9   4   9      559.62      533.21     21.50 o 
  -8   4   9      851.25      852.50     27.34 o 
  -7   4   9     1660.25     1699.40     33.16 o 
  -6   4   9        5.34       -6.33      6.19 o 
  -5   4   9     2898.42     2941.22     42.12 o 
  -4   4   9      350.12      331.94     15.01 o 
  -3   4   9      195.73      266.07     11.07 o 
  -2   4   9      752.05      746.77     18.84 o 
  -1   4   9     3494.42     3579.12     40.31 o 
   0   4   9       49.75       46.48      7.36 o 
   1   4   9     3114.51     3005.08     41.05 o 
   2   4   9       18.83       30.61     10.00 o 
   3   4   9      743.66      676.78     30.04 o 
   4   4   9       45.19       32.08     10.93 o 
   5   4   9        4.69        4.37     12.29 o 
   6   4   9      663.94      686.84     47.61 o 
   7   4   9      275.78      326.89     38.85 o 
   8   4   9        8.26        7.80     18.82 o 
 -14   5   9       60.16       63.83     17.37 o 
 -13   5   9       11.18       -5.03     11.30 o 
 -12   5   9      279.40      279.82     22.88 o 
 -11   5   9     1115.46     1193.46     31.84 o 
 -10   5   9      270.75      299.20     18.21 o 
  -9   5   9      319.87      379.83     19.08 o 
  -8   5   9      334.58      308.66     17.11 o 
  -7   5   9      225.14      202.06     15.13 o 
  -6   5   9        2.90        2.07      6.45 o 
  -5   5   9     1322.86     1385.80     29.08 o 
  -4   5   9       74.17       80.55      9.45 o 
  -3   5   9     1305.03     1437.04     28.31 o 
  -2   5   9      244.84      262.98     11.40 o 
  -1   5   9      466.45      473.64     15.03 o 
   0   5   9      316.21      257.82     14.55 o 
   1   5   9      964.30      980.42     42.91 o 
   2   5   9      324.91      369.58     20.55 o 
   3   5   9      161.23      144.22     15.82 o 
   4   5   9        7.89       36.63     10.93 o 
   5   5   9      939.72      954.64     40.46 o 
   6   5   9       19.29        9.27     12.76 o 
   7   5   9        3.29       17.76     18.31 o 
 -14   6   9       91.71       73.23     18.66 o 
 -13   6   9       11.72        7.29     14.06 o 
 -12   6   9       78.06       82.75     17.61 o 
 -11   6   9      150.88      124.53     16.18 o 
 -10   6   9      546.42      547.01     23.02 o 
  -9   6   9        7.84       -7.23      8.70 o 
  -8   6   9      662.66      732.44     23.51 o 
  -7   6   9        0.78        2.46      7.04 o 
  -6   6   9      283.79      266.17     15.50 o 
  -5   6   9      164.00      198.43     18.69 o 
  -4   6   9     3395.69     3284.33     45.59 o 
  -3   6   9      164.43      174.78     12.29 o 
  -2   6   9      199.00      211.28     15.65 o 
  -1   6   9      778.38      879.29     19.60 o 
   0   6   9       35.51       52.70      8.00 o 
   1   6   9     1111.85     1139.45     38.34 o 
   2   6   9     2830.55     2855.61     55.35 o 
   3   6   9      655.48      619.22     27.16 o 
   4   6   9       68.09       67.71     13.35 o 
   5   6   9     1122.84     1133.99     37.33 o 
   6   6   9      431.79      512.47     35.05 o 
   7   6   9        0.04       21.87     18.79 o 
 -14   7   9      238.61      214.54     31.73 o 
 -13   7   9        4.77        0.10     14.28 o 
 -12   7   9      585.00      645.76     82.57 o 
 -11   7   9        6.23        1.16      9.68 o 
 -10   7   9      213.36      223.31     17.11 o 
  -9   7   9      234.14      232.58     18.85 o 
  -8   7   9      582.58      582.96     22.39 o 
  -7   7   9      528.38      569.92     25.86 o 
  -6   7   9     2819.59     2795.84     44.13 o 
  -5   7   9      402.26      437.73     18.55 o 
  -4   7   9      179.67      180.02     13.13 o 
  -3   7   9      141.08       82.36     11.87 o 
  -2   7   9      390.77      353.09     16.21 o 
  -1   7   9       29.09       20.46      7.45 o 
   0   7   9     4396.87     4512.42     54.78 o 
   1   7   9       75.56       80.47     13.11 o 
   2   7   9     1088.29     1218.18     35.07 o 
   3   7   9      147.38      163.80     17.29 o 
   4   7   9      390.84      378.72     24.50 o 
   5   7   9      168.81      146.17     26.76 o 
   6   7   9      924.06      965.85     46.10 o 
   7   7   9        3.18        6.17     14.87 o 
 -14   8   9       10.11       10.29     16.60 o 
 -13   8   9       21.19       28.88     17.97 o 
 -12   8   9       86.85       64.06     17.59 o 
 -11   8   9       84.44       88.21     19.91 o 
 -10   8   9     1492.56     1682.61     61.13 o 
  -9   8   9        5.67        3.12      8.01 o 
  -8   8   9        1.71       11.72      8.19 o 
  -7   8   9     2136.12     2061.48     39.13 o 
  -6   8   9      152.75      143.52     13.37 o 
  -5   8   9       19.17        8.21      8.80 o 
  -4   8   9     5045.16     4879.17     63.59 o 
  -3   8   9       38.73       67.56     12.87 o 
  -2   8   9     1054.21     1030.86     27.21 o 
  -1   8   9     4261.17     4166.89     52.92 o 
   0   8   9       29.76       22.16     10.70 o 
   1   8   9       27.57       16.80     10.75 o 
   2   8   9     3649.39     3835.49     90.01 o 
   3   8   9       22.63       18.46      9.35 o 
   4   8   9     1361.02     1377.00     36.10 o 
   5   8   9      327.73      330.50     22.31 o 
   6   8   9      188.89      242.06     33.50 o 
   7   8   9        7.12       -6.40     19.57 o 
 -13   9   9        2.60       17.29     14.34 o 
 -12   9   9       63.31       79.18     17.68 o 
 -11   9   9       45.53       48.49     16.16 o 
 -10   9   9       20.84       28.06     10.22 o 
  -9   9   9      479.16      498.49     22.80 o 
  -8   9   9      183.43      170.04     15.32 o 
  -7   9   9      203.01      227.13     16.32 o 
  -6   9   9     1411.55     1387.76     32.22 o 
  -5   9   9      596.43      611.64     26.21 o 
  -4   9   9       99.36       94.83     11.96 o 
  -3   9   9      866.89      878.29     24.80 o 
  -2   9   9      453.58      482.44     33.08 o 
  -1   9   9      297.48      318.59     21.34 o 
   0   9   9      569.03      521.11     29.55 o 
   1   9   9       61.68       53.85     27.93 o 
   2   9   9      354.66      361.91     29.94 o 
   3   9   9      244.31      275.28     19.50 o 
   4   9   9       25.88       20.35     10.13 o 
   5   9   9      232.80      218.17     19.42 o 
   6   9   9       36.33       69.31     19.96 o 
 -13  10   9       18.72       10.73     15.21 o 
 -12  10   9      109.47       91.15     19.36 o 
 -11  10   9        2.56        7.06     12.39 o 
 -10  10   9      318.93      355.20     40.48 o 
  -9  10   9      103.35      115.13     16.02 o 
  -8  10   9        2.47       -2.39      7.62 o 
  -7  10   9      284.45      314.10     21.57 o 
  -6  10   9      238.00      243.40     16.62 o 
  -5  10   9      527.54      528.87     21.63 o 
  -4  10   9        0.64        7.16      7.73 o 
  -3  10   9      479.96      470.37     19.91 o 
  -2  10   9       10.07        9.18      7.10 o 
  -1  10   9       63.07       51.12     12.15 o 
   0  10   9      317.00      313.51     28.80 o 
   1  10   9       12.37       14.39      9.70 o 
   2  10   9      219.28      162.02     17.99 o 
   3  10   9       54.42       62.54     16.08 o 
   4  10   9       74.56       62.19     17.46 o 
   5  10   9       19.12        6.88     13.41 o 
   6  10   9       65.45       62.58     14.23 o 
 -13  11   9       28.75       28.04     18.61 o 
 -12  11   9       77.38       73.35     19.53 o 
 -11  11   9       22.76       16.60     14.80 o 
 -10  11   9       52.53       51.19     16.16 o 
  -9  11   9       10.59       10.02      8.87 o 
  -8  11   9      799.07      839.45     28.03 o 
  -7  11   9      455.08      451.36     21.50 o 
  -6  11   9      136.20      118.83     13.26 o 
  -5  11   9      413.43      374.91     19.48 o 
  -4  11   9      257.50      234.10     16.07 o 
  -3  11   9       16.08        0.23      6.93 o 
  -2  11   9      607.39      552.85     25.24 o 
  -1  11   9      155.47      151.73     22.96 o 
   0  11   9        2.07       -1.32      9.44 o 
   1  11   9      224.44      251.52     21.53 o 
   2  11   9      228.66      186.61     19.82 o 
   3  11   9       50.29       44.46     13.12 o 
   4  11   9       24.61       30.31     13.06 o 
   5  11   9        2.03        8.01     18.60 o 
   6  11   9       33.75       47.20     16.36 o 
 -12  12   9      182.75      162.15     25.85 o 
 -11  12   9        6.51      -18.61     13.19 o 
 -10  12   9       69.74       85.62     18.71 o 
  -9  12   9      213.34      209.13     30.74 o 
  -8  12   9       48.99       20.39      8.84 o 
  -7  12   9      247.12      299.00     21.52 o 
  -6  12   9      787.54      815.84     26.85 o 
  -5  12   9        7.69       -1.09      7.41 o 
  -4  12   9      182.94      195.07     22.31 o 
  -3  12   9      439.92      436.59     24.03 o 
  -2  12   9      159.73      212.28     26.06 o 
  -1  12   9       20.16       24.56     11.14 o 
   0  12   9      133.17      130.03     16.36 o 
   1  12   9      274.29      242.18     29.76 o 
   2  12   9       16.47       11.58     11.49 o 
   3  12   9      412.68      457.40     30.72 o 
   4  12   9     1688.57     1681.06     56.79 o 
   5  12   9       34.12       25.72     14.48 o 
 -12  13   9       90.14       98.36     22.81 o 
 -11  13   9       30.57       10.65     26.25 o 
 -10  13   9       15.73        4.36     13.84 o 
  -9  13   9       15.59       10.65     13.62 o 
  -8  13   9      367.09      398.61     22.15 o 
  -7  13   9       70.05       60.95     11.37 o 
  -6  13   9      146.76      171.76     18.80 o 
  -5  13   9       10.52        7.58      8.25 o 
  -4  13   9      220.03      198.83     16.29 o 
  -3  13   9       46.30       39.37     10.74 o 
  -2  13   9      834.09      833.31     48.29 o 
  -1  13   9      313.30      338.15     39.78 o 
   0  13   9     1477.91     1547.12     44.19 o 
   1  13   9       25.80       12.32     10.68 o 
   2  13   9      323.74      340.87     26.55 o 
   3  13   9      428.20      401.16     28.73 o 
   4  13   9        3.77        4.93     13.77 o 
   5  13   9       11.05        3.53     12.81 o 
 -11  14   9       72.88      103.69     22.68 o 
 -10  14   9      288.72      290.07     31.54 o 
  -9  14   9       38.44       31.95     15.64 o 
  -8  14   9      534.98      516.46     38.64 o 
  -7  14   9       12.67        0.64      8.59 o 
  -6  14   9       38.24       35.54     10.33 o 
  -5  14   9        1.81       -8.30      7.31 o 
  -4  14   9     1275.66     1309.39     33.96 o 
  -3  14   9      334.21      326.28     22.64 o 
  -2  14   9     1003.78     1008.99     40.99 o 
  -1  14   9      115.17      127.43     19.81 o 
   0  14   9       37.36       34.15     11.94 o 
   1  14   9       25.55       14.57     11.37 o 
   2  14   9      406.42      396.94     28.60 o 
   3  14   9       10.74       -2.94     12.23 o 
   4  14   9      495.24      521.23     33.40 o 
 -10  15   9        5.80       -9.05     22.74 o 
  -9  15   9       41.00       16.09     15.26 o 
  -8  15   9      310.57      368.46     32.13 o 
  -7  15   9      152.74      140.48     18.26 o 
  -6  15   9      354.12      378.20     22.28 o 
  -5  15   9       41.46       20.42      9.50 o 
  -4  15   9       10.72        4.41      9.86 o 
  -3  15   9        0.35        3.61      9.88 o 
  -2  15   9        2.29        6.64     10.84 o 
  -1  15   9       27.15       31.11     13.91 o 
   0  15   9      344.21      305.44     25.04 o 
   1  15   9       42.86       25.85     12.97 o 
   2  15   9      302.51      297.32     58.63 o 
   3  15   9        9.12       24.12     14.70 o 
   4  15   9        7.41       11.16     14.35 o 
 -10  16   9       13.65       36.35     17.64 o 
  -9  16   9       17.81       25.37     15.75 o 
  -8  16   9        0.01      -13.18     14.32 o 
  -7  16   9      110.65      122.68     18.06 o 
  -6  16   9        6.56       26.07     10.66 o 
  -5  16   9        3.57       -1.69      9.96 o 
  -4  16   9       11.02        1.54      9.99 o 
  -3  16   9       37.39       32.99     12.02 o 
  -2  16   9       39.10       36.37     19.12 o 
  -1  16   9       46.62       70.85     17.77 o 
   0  16   9       61.74       38.34     13.18 o 
   1  16   9      139.29      164.93     20.89 o 
   2  16   9       44.58       26.39     14.42 o 
   3  16   9        0.01       -8.49     12.71 o 
  -9  17   9       40.99       61.47     19.75 o 
  -8  17   9        1.96      -12.54     13.29 o 
  -7  17   9       13.16       18.90     13.16 o 
  -6  17   9       65.92       61.29     15.45 o 
  -5  17   9      231.83      217.36     21.33 o 
  -4  17   9       59.32       28.34     12.71 o 
  -3  17   9      429.53      458.65     34.01 o 
  -2  17   9      150.43      162.41     22.81 o 
  -1  17   9       98.14       75.82     22.88 o 
   0  17   9       21.02       20.45     13.40 o 
   1  17   9        1.98       -5.25     12.03 o 
   2  17   9       18.87       12.14     13.64 o 
  -7  18   9      124.43      124.31     23.08 o 
  -6  18   9        0.27      -12.46     13.25 o 
  -5  18   9      132.55      164.86     33.10 o 
  -4  18   9       61.69       40.24     13.38 o 
  -3  18   9       84.95       79.28     18.59 o 
  -2  18   9       52.15       19.84     14.15 o 
  -1  18   9      189.48      232.19     27.88 o 
   0  18   9       10.34       -6.47     11.50 o 
  -5  19   9      148.44      177.16     24.90 o 
  -4  19   9        2.25        5.65     14.08 o 
  -3  19   9       94.30       62.43     25.38 o 
  -2  19   9       17.91       12.94     22.12 o 
  -1  19   9       60.04       18.14     15.62 o 
 -15   0  10        1.50       19.92     26.80 o 
 -14   0  10       35.48       -1.25     18.67 o 
 -13   0  10      123.16       50.10     18.25 o 
 -12   0  10       73.38       84.23     16.49 o 
 -11   0  10      177.69      200.42     19.81 o 
 -10   0  10     2328.14     2302.64     52.93 o 
  -9   0  10      659.56      539.42     26.24 o 
  -8   0  10     1578.68     1630.79     41.29 o 
  -7   0  10     2201.39     2130.59     71.79 o 
  -6   0  10       24.59       16.77      9.13 o 
  -5   0  10     4113.49     3819.32     60.48 o 
  -4   0  10     4584.42     4266.48     76.74 o 
  -3   0  10      954.87      982.27     29.13 o 
  -2   0  10     2136.51     2192.57     44.81 o 
  -1   0  10     4855.53     5000.61     72.88 o 
   0   0  10     5123.35     5282.80     76.92 o 
   1   0  10      120.52       96.95     14.16 o 
   2   0  10       94.88      120.08     15.55 o 
   3   0  10      393.24      445.29     63.56 o 
   4   0  10       20.23       22.53     22.94 o 
   5   0  10      483.23      498.69     57.25 o 
   6   0  10      527.35      598.70     65.70 o 
   7   0  10       92.16      130.98     38.27 o 
 -15   1  10        0.21        1.00     16.26 o 
 -14   1  10       78.80       83.57     15.79 o 
 -13   1  10      471.45      461.40     23.41 o 
 -12   1  10      143.85      166.76     16.36 o 
 -11   1  10      620.90      598.67     23.66 o 
 -10   1  10       10.08       10.24      7.13 o 
  -9   1  10      490.27      478.75     17.75 o 
  -8   1  10      668.91      643.12     19.05 o 
  -7   1  10       41.89       23.99      7.72 o 
  -6   1  10     1376.82     1264.80     23.98 o 
  -5   1  10     7322.05     7166.75     63.68 o 
  -4   1  10      519.75      460.28     14.97 o 
  -3   1  10     1673.46     1666.15     26.87 o 
  -2   1  10      168.61      185.55     14.84 o 
  -1   1  10       42.34       48.01      7.68 o 
   0   1  10       17.91       13.24      9.09 o 
   1   1  10     2406.56     2311.54     34.57 o 
   2   1  10     1605.07     1639.86     33.24 o 
   3   1  10      372.09      375.54     25.15 o 
   4   1  10        6.18       -0.40     12.75 o 
   5   1  10     1118.92     1089.50     53.78 o 
   6   1  10      121.74      130.11     26.68 o 
   7   1  10      333.84      339.61     41.18 o 
 -15   2  10       12.92       29.05     21.87 o 
 -14   2  10       60.62       16.37     15.53 o 
 -13   2  10      391.75      407.84     22.38 o 
 -12   2  10       13.83       14.09      8.85 o 
 -11   2  10      232.70      281.03     17.98 o 
 -10   2  10      428.62      405.16     19.93 o 
  -9   2  10       77.92       58.53     10.16 o 
  -8   2  10      360.26      381.79     18.22 o 
  -7   2  10      764.61      825.63     20.24 o 
  -6   2  10       20.87        7.87      7.08 o 
  -5   2  10       17.02       17.14      6.05 o 
  -4   2  10        1.71       10.63      5.62 o 
  -3   2  10      463.75      544.89     16.11 o 
  -2   2  10      361.93      355.28     13.77 o 
  -1   2  10     1110.49     1057.40     22.19 o 
   0   2  10     4103.49     3950.55     45.71 o 
   1   2  10      190.71      191.35     13.14 o 
   2   2  10       12.04        0.89      7.43 o 
   3   2  10       33.51       22.65      9.89 o 
   4   2  10       19.28        6.57     10.33 o 
   5   2  10      982.25     1036.15     53.20 o 
   6   2  10      241.44      265.23     38.90 o 
   7   2  10        8.41       -3.64     27.53 o 
 -15   3  10        5.29       12.34     23.93 o 
 -14   3  10        9.21       16.75     12.58 o 
 -13   3  10       31.08       21.54     13.74 o 
 -12   3  10        7.39       10.03      9.02 o 
 -11   3  10       24.77       25.35      9.04 o 
 -10   3  10      370.80      362.90     19.26 o 
  -9   3  10      999.51     1011.15     29.65 o 
  -8   3  10       61.22       67.65     13.25 o 
  -7   3  10      609.45      662.48     21.94 o 
  -6   3  10      190.17      189.29     13.57 o 
  -5   3  10       46.07       53.56      7.08 o 
  -4   3  10      341.72      340.17     13.45 o 
  -3   3  10        0.85       -2.80      5.15 o 
  -2   3  10       41.58       43.50      7.14 o 
  -1   3  10       36.00       25.60      6.93 o 
   0   3  10      209.51      189.11     11.90 o 
   1   3  10      942.73      977.21     22.51 o 
   2   3  10      231.69      216.35     17.35 o 
   3   3  10       54.86       46.39     11.83 o 
   4   3  10      216.59      192.03     22.15 o 
   5   3  10        6.20       18.66     17.42 o 
   6   3  10       49.97       82.57     23.46 o 
   7   3  10       98.18      140.96     31.75 o 
 -14   4  10        4.34       11.88     13.95 o 
 -13   4  10       11.64        5.32     10.47 o 
 -12   4  10      917.99      979.14     29.98 o 
 -11   4  10       56.27       66.89     14.91 o 
 -10   4  10       88.83       80.23     11.61 o 
  -9   4  10     1209.53     1149.72     37.46 o 
  -8   4  10      225.66      234.02     15.81 o 
  -7   4  10      755.58      733.11     23.03 o 
  -6   4  10      476.96      455.39     18.91 o 
  -5   4  10      897.87      907.71     23.99 o 
  -4   4  10      511.63      584.10     19.59 o 
  -3   4  10       49.76       71.12      8.13 o 
  -2   4  10     1008.44     1021.00     21.32 o 
  -1   4  10       91.50       97.10     11.09 o 
   0   4  10      975.01      919.35     22.60 o 
   1   4  10     1570.63     1576.10     49.19 o 
   2   4  10      626.85      611.73     25.62 o 
   3   4  10        0.58       -3.43      8.44 o 
   4   4  10     1515.50     1594.96     49.87 o 
   5   4  10       22.54       48.05     15.69 o 
   6   4  10        1.21      -20.39     15.89 o 
   7   4  10      240.10      275.46    104.60 o 
 -14   5  10      130.13      144.62     23.10 o 
 -13   5  10       67.58       29.38     11.72 o 
 -12   5  10       48.77       71.70     12.32 o 
 -11   5  10      714.16      750.37     30.37 o 
 -10   5  10      354.45      354.22     19.67 o 
  -9   5  10      981.53     1026.96     28.68 o 
  -8   5  10      676.39      702.55     26.62 o 
  -7   5  10      129.41      110.15     12.03 o 
  -6   5  10     1554.31     1460.82     31.29 o 
  -5   5  10      733.47      675.53     21.35 o 
  -4   5  10       67.93       81.57     10.31 o 
  -3   5  10     2027.19     2051.30     52.91 o 
  -2   5  10       13.18       21.02      7.70 o 
  -1   5  10        7.31        0.19      5.88 o 
   0   5  10     2219.88     2313.07     34.11 o 
   1   5  10       75.52       82.50     12.55 o 
   2   5  10        0.95       13.61      9.60 o 
   3   5  10     1865.03     1931.32     45.04 o 
   4   5  10       19.79       20.70     11.13 o 
   5   5  10      672.65      674.50     37.69 o 
   6   5  10      564.44      577.83     46.89 o 
   7   5  10        8.15       27.77     19.61 o 
 -14   6  10      111.18       96.44     19.95 o 
 -13   6  10       62.55       47.29     16.49 o 
 -12   6  10      249.89      268.97     22.60 o 
 -11   6  10       39.75       44.89     10.27 o 
 -10   6  10      552.57      529.01     26.08 o 
  -9   6  10      720.31      712.36     31.74 o 
  -8   6  10      632.63      630.04     25.39 o 
  -7   6  10     1342.24     1259.80     30.39 o 
  -6   6  10       99.31      105.83     11.83 o 
  -5   6  10      132.94      126.97     12.35 o 
  -4   6  10        6.25        2.30      6.44 o 
  -3   6  10        7.71       10.40      6.93 o 
  -2   6  10     1608.69     1476.59     44.80 o 
  -1   6  10      830.87      779.28     24.11 o 
   0   6  10        0.26        2.98      7.13 o 
   1   6  10     1960.44     1945.27     42.60 o 
   2   6  10      631.26      666.16     27.65 o 
   3   6  10       22.60       27.32     10.90 o 
   4   6  10      771.75      719.88     31.69 o 
   5   6  10      111.48      134.48     21.59 o 
   6   6  10        9.33       30.21     15.91 o 
 -14   7  10       71.44       85.24     25.45 o 
 -13   7  10       19.24       31.45     15.78 o 
 -12   7  10       54.02       80.37     18.00 o 
 -11   7  10       98.16       97.73     13.06 o 
 -10   7  10      116.06       98.88     12.60 o 
  -9   7  10        9.35        1.99      7.83 o 
  -8   7  10      159.27      133.84     13.34 o 
  -7   7  10      108.62      102.06     12.01 o 
  -6   7  10     1793.33     1814.31     37.03 o 
  -5   7  10      477.94      470.75     19.99 o 
  -4   7  10        2.08       20.29      7.69 o 
  -3   7  10       42.24       37.50      9.51 o 
  -2   7  10      174.96      233.07     14.91 o 
  -1   7  10      147.62      166.55     13.01 o 
   0   7  10      463.53      451.14     41.12 o 
   1   7  10      299.90      273.81     23.57 o 
   2   7  10      130.42      141.42     16.90 o 
   3   7  10      127.63      149.41     16.88 o 
   4   7  10      444.42      480.47     30.97 o 
   5   7  10       19.36       15.39     14.30 o 
   6   7  10       44.10       47.04     16.86 o 
 -14   8  10       50.17       31.47     44.84 o 
 -13   8  10        5.58        9.09     13.58 o 
 -12   8  10      164.42      115.26     20.62 o 
 -11   8  10       19.89       16.34     10.63 o 
 -10   8  10        8.91       -2.44      7.90 o 
  -9   8  10       24.21       21.12      8.89 o 
  -8   8  10       98.13       74.95     11.39 o 
  -7   8  10       32.88       14.47      7.76 o 
  -6   8  10      125.58      128.85     13.48 o 
  -5   8  10      319.40      273.90     16.71 o 
  -4   8  10     1740.48     1874.89     36.35 o 
  -3   8  10       73.30       60.25     13.58 o 
  -2   8  10        1.13       -6.07      6.40 o 
  -1   8  10        0.01       -1.79      7.75 o 
   0   8  10      970.11      954.33     42.71 o 
   1   8  10        9.09        3.22     11.22 o 
   2   8  10      758.39      751.31     36.99 o 
   3   8  10      353.39      348.50     30.06 o 
   4   8  10      357.69      334.60     28.07 o 
   5   8  10        2.10       -1.48     11.30 o 
   6   8  10       38.29       45.32     17.75 o 
 -13   9  10       33.65       47.86     16.56 o 
 -12   9  10        1.01        9.31     14.00 o 
 -11   9  10       93.10       98.58     19.82 o 
 -10   9  10        0.56        7.68      8.57 o 
  -9   9  10      988.44     1036.05     30.47 o 
  -8   9  10      880.89      860.37     33.46 o 
  -7   9  10      161.88      161.36     14.59 o 
  -6   9  10      223.42      219.43     19.21 o 
  -5   9  10       55.91       44.89     11.25 o 
  -4   9  10      324.11      290.04     16.91 o 
  -3   9  10      716.69      784.44     24.05 o 
  -2   9  10      806.04      881.49     25.15 o 
  -1   9  10       18.51       25.83      9.98 o 
   0   9  10      409.27      435.85     71.39 o 
   1   9  10      136.98      128.63     18.98 o 
   2   9  10      355.71      344.09     28.36 o 
   3   9  10      167.03      148.82     21.83 o 
   4   9  10      622.25      643.92     38.34 o 
   5   9  10        0.36       -8.23     13.02 o 
   6   9  10      270.48      232.62     36.61 o 
 -13  10  10      119.00      186.16     29.91 o 
 -12  10  10      378.97      428.16     34.74 o 
 -11  10  10      220.33      259.57     34.56 o 
 -10  10  10       60.20       49.39     11.41 o 
  -9  10  10        5.20       20.16      9.57 o 
  -8  10  10      254.59      292.83     18.98 o 
  -7  10  10      269.34      234.30     17.06 o 
  -6  10  10     1339.66     1320.44     32.64 o 
  -5  10  10      951.16      991.62     29.15 o 
  -4  10  10      807.32      830.45     27.57 o 
  -3  10  10      142.12      138.20     13.23 o 
  -2  10  10        1.86        3.53      8.23 o 
  -1  10  10        7.46       13.13     10.61 o 
   0  10  10      816.50      723.35     36.53 o 
   1  10  10      228.77      217.67     23.94 o 
   2  10  10      215.25      209.34     24.51 o 
   3  10  10      179.32      162.73     46.25 o 
   4  10  10      320.51      385.98     32.75 o 
   5  10  10       11.43       22.37     16.94 o 
 -13  11  10       18.80       24.98     17.16 o 
 -12  11  10       91.80       70.74     23.47 o 
 -11  11  10       47.89       51.54     16.22 o 
 -10  11  10       53.32       28.85     14.87 o 
  -9  11  10      584.35      608.87     26.19 o 
  -8  11  10      148.82      143.38     14.71 o 
  -7  11  10      268.25      271.42     18.27 o 
  -6  11  10      150.29      142.94     14.41 o 
  -5  11  10      142.38      121.86     13.45 o 
  -4  11  10       23.89       26.53      8.92 o 
  -3  11  10      156.94      154.47     14.25 o 
  -2  11  10       14.06       14.11      8.48 o 
  -1  11  10     1605.32     1661.50     63.13 o 
   0  11  10      640.60      708.37     37.02 o 
   1  11  10      576.42      580.99     35.19 o 
   2  11  10       50.04       38.23     15.93 o 
   3  11  10       63.00       84.26     18.74 o 
   4  11  10       33.44       23.94     15.84 o 
   5  11  10       19.42       25.30     17.05 o 
 -12  12  10       69.66       97.49     21.71 o 
 -11  12  10      166.24      172.14     25.18 o 
 -10  12  10       12.81        5.93     13.56 o 
  -9  12  10        3.26       -6.17      8.62 o 
  -8  12  10       16.20       11.59     11.32 o 
  -7  12  10       99.43       76.97     12.19 o 
  -6  12  10      211.44      191.14     16.35 o 
  -5  12  10     1238.89     1306.85     33.21 o 
  -4  12  10       87.76       96.76     13.30 o 
  -3  12  10      107.55      105.96     14.57 o 
  -2  12  10     1028.77     1038.71     45.31 o 
  -1  12  10        2.64       16.19     12.88 o 
   0  12  10      299.10      342.26     28.85 o 
   1  12  10      550.43      506.04     34.73 o 
   2  12  10      414.13      379.50     32.37 o 
   3  12  10      126.29       78.73     21.84 o 
   4  12  10      142.16      138.40     19.78 o 
 -12  13  10       20.46       16.71     17.32 o 
 -11  13  10       67.23       61.75     19.18 o 
 -10  13  10       52.98       38.60     29.64 o 
  -9  13  10      217.68      224.02     21.51 o 
  -8  13  10        3.09       15.93      9.24 o 
  -7  13  10      109.41       98.93     13.00 o 
  -6  13  10      186.52      157.59     15.29 o 
  -5  13  10        1.34        1.22      9.43 o 
  -4  13  10       63.40       79.43     13.68 o 
  -3  13  10       11.96       -6.95      8.29 o 
  -2  13  10        0.50       14.83     11.72 o 
  -1  13  10       41.09       38.30     14.72 o 
   0  13  10       21.37       29.93     20.33 o 
   1  13  10      366.41      357.25     43.48 o 
   2  13  10       23.25       23.07     14.07 o 
   3  13  10      105.46       97.12     18.34 o 
   4  13  10        2.07        4.84     13.69 o 
 -11  14  10       30.85       22.02     16.93 o 
 -10  14  10      238.17      260.85     30.21 o 
  -9  14  10        9.66       -1.84     13.27 o 
  -8  14  10       46.16       44.47     11.37 o 
  -7  14  10      193.11      193.94     17.90 o 
  -6  14  10      406.81      436.19     31.58 o 
  -5  14  10        9.75        0.46      8.60 o 
  -4  14  10      413.34      427.58     25.63 o 
  -3  14  10       61.04       59.78     13.13 o 
  -2  14  10       25.91       21.35     13.12 o 
  -1  14  10      592.39      664.37     38.58 o 
   0  14  10      108.98       78.03     17.36 o 
   1  14  10       65.09       69.00     18.22 o 
   2  14  10      104.84       80.11     24.14 o 
   3  14  10        9.56       29.25     14.58 o 
 -10  15  10       13.91       23.35     17.85 o 
  -9  15  10       85.42      114.31     22.59 o 
  -8  15  10      572.33      585.56     52.23 o 
  -7  15  10        0.75       -1.32     11.27 o 
  -6  15  10      450.63      485.66     26.44 o 
  -5  15  10       95.36      102.17     18.83 o 
  -4  15  10      141.34      175.76     19.05 o 
  -3  15  10        1.06      -15.72     10.48 o 
  -2  15  10      153.50      191.87     24.13 o 
  -1  15  10       66.58       66.24     17.08 o 
   0  15  10       69.96       48.72     17.17 o 
   1  15  10      290.58      273.30     29.89 o 
   2  15  10      501.07      436.86     31.45 o 
   3  15  10      104.98       60.91     18.50 o 
  -9  16  10        4.54       -3.65     14.85 o 
  -8  16  10       16.09       16.15     16.04 o 
  -7  16  10      128.11      137.96     18.80 o 
  -6  16  10        6.92        4.27     11.02 o 
  -5  16  10      299.07      264.41     27.88 o 
  -4  16  10      210.47      208.60     21.14 o 
  -3  16  10        7.77       -1.74     12.09 o 
  -2  16  10        8.78       -7.02     12.30 o 
  -1  16  10      326.12      311.17     36.96 o 
   0  16  10        0.32       -7.23     12.72 o 
   1  16  10        8.23        5.55     15.64 o 
   2  16  10      176.06      189.09     23.84 o 
  -8  17  10      164.81      230.77     28.99 o 
  -7  17  10       80.52       57.52     15.72 o 
  -6  17  10       28.74       30.45     13.20 o 
  -5  17  10        6.70       19.90     12.09 o 
  -4  17  10        0.66       22.11     12.15 o 
  -3  17  10       27.98       25.69     14.51 o 
  -2  17  10      106.41      114.02     32.19 o 
  -1  17  10      113.26       96.43     20.79 o 
   0  17  10        0.35        2.21     14.25 o 
   1  17  10       25.19        5.58     15.94 o 
  -7  18  10        2.76      -18.66     12.44 o 
  -6  18  10        0.02       -5.40     12.71 o 
  -5  18  10       38.41       31.75     13.79 o 
  -4  18  10       59.22       24.29     14.63 o 
  -3  18  10      129.48      146.77     28.92 o 
  -2  18  10       36.42       46.51     17.27 o 
  -1  18  10       12.94       18.65     17.23 o 
 -15   1  11        0.26       14.15     27.43 o 
 -14   1  11        9.79       19.89     15.64 o 
 -13   1  11       37.28       40.82     12.19 o 
 -12   1  11      187.00      171.62     19.12 o 
 -11   1  11       20.74       42.28     10.05 o 
 -10   1  11       15.83        3.89      7.77 o 
  -9   1  11      253.18      247.53     16.03 o 
  -8   1  11      640.94      678.54     28.52 o 
  -7   1  11        0.09        7.56      6.39 o 
  -6   1  11     4225.47     4155.56     47.07 o 
  -5   1  11       62.41       39.15      7.57 o 
  -4   1  11      105.74      117.30     11.70 o 
  -3   1  11      209.87      211.91     12.10 o 
  -2   1  11       18.01       23.38      7.06 o 
  -1   1  11       43.85       45.86      8.53 o 
   0   1  11     1043.21      959.36     23.30 o 
   1   1  11       38.74       43.59      8.87 o 
   2   1  11      143.68      162.36     16.49 o 
   3   1  11       16.18       14.40     12.48 o 
   4   1  11      277.97      232.05     30.23 o 
   5   1  11       34.97       21.24     17.47 o 
   6   1  11       85.94       79.43     27.48 o 
 -15   2  11        0.75        0.55     16.22 o 
 -14   2  11       26.73       12.74     11.89 o 
 -13   2  11       53.55       57.25     11.98 o 
 -12   2  11       34.67       40.82     10.78 o 
 -11   2  11        0.53       -1.36      7.67 o 
 -10   2  11     1192.02     1146.49     30.18 o 
  -9   2  11       21.56       10.20      7.63 o 
  -8   2  11     2239.99     2278.12     40.67 o 
  -7   2  11     1147.69     1216.33     30.88 o 
  -6   2  11      219.77      244.03     16.11 o 
  -5   2  11     1407.86     1401.95     25.59 o 
  -4   2  11     1057.53      979.40     23.61 o 
  -3   2  11       55.39       58.52      8.31 o 
  -2   2  11     2188.52     2238.64     33.51 o 
  -1   2  11        3.46       -7.50      5.92 o 
   0   2  11      192.89      173.26     12.44 o 
   1   2  11      491.70      533.76     18.92 o 
   2   2  11      203.43      181.29     17.16 o 
   3   2  11      163.14      150.27     19.35 o 
   4   2  11      256.87      194.30     28.78 o 
   5   2  11      103.96      144.91     26.98 o 
   6   2  11      225.12      229.68     51.00 o 
 -15   3  11       38.30       48.97     17.08 o 
 -14   3  11      428.30      463.74     28.85 o 
 -13   3  11      101.01       68.40     12.38 o 
 -12   3  11      250.74      289.55     19.65 o 
 -11   3  11      181.21      177.72     15.80 o 
 -10   3  11      652.26      644.82     24.61 o 
  -9   3  11        1.88       -1.57      6.52 o 
  -8   3  11     1067.52     1043.71     32.84 o 
  -7   3  11       33.97       52.27     10.79 o 
  -6   3  11     5784.71     5989.35     68.60 o 
  -5   3  11      204.85      238.70     15.14 o 
  -4   3  11      220.64      213.96     20.41 o 
  -3   3  11     2136.02     2267.43     33.11 o 
  -2   3  11      233.18      264.74     15.84 o 
  -1   3  11        5.03        1.12      6.51 o 
   0   3  11     4460.38     4364.25     50.68 o 
   1   3  11      492.53      505.83     23.89 o 
   2   3  11      446.14      499.37     24.58 o 
   3   3  11       92.91      122.79     18.22 o 
   4   3  11       88.98      114.56     26.53 o 
   5   3  11        0.70       18.69     16.92 o 
   6   3  11      664.23      552.48     47.82 o 
 -14   4  11        0.71      -10.61     10.35 o 
 -13   4  11       24.44       24.88     12.36 o 
 -12   4  11      287.99      295.29     20.02 o 
 -11   4  11       96.52      108.52     14.17 o 
 -10   4  11     2024.15     2173.09     42.54 o 
  -9   4  11       51.06       41.29      9.84 o 
  -8   4  11     1432.53     1357.38     32.17 o 
  -7   4  11      319.99      352.57     18.44 o 
  -6   4  11      505.64      547.81     28.07 o 
  -5   4  11       19.91       11.65      7.63 o 
  -4   4  11     1301.84     1305.69     30.27 o 
  -3   4  11       39.92       65.17      9.74 o 
  -2   4  11     2134.13     2105.03     32.42 o 
  -1   4  11       37.33       44.57      8.53 o 
   0   4  11      918.97      953.07     23.27 o 
   1   4  11       55.24       58.35     11.86 o 
   2   4  11       57.22       34.67     10.95 o 
   3   4  11       90.00       78.34     16.58 o 
   4   4  11      554.06      544.26     33.96 o 
   5   4  11       18.66        5.32     16.15 o 
   6   4  11       11.02       26.49     20.04 o 
 -14   5  11       10.71       29.27     15.32 o 
 -13   5  11       33.34       23.57     12.13 o 
 -12   5  11      187.78      197.12     17.44 o 
 -11   5  11       81.46       63.74     11.41 o 
 -10   5  11      171.52      206.22     16.34 o 
  -9   5  11      262.59      278.07     18.00 o 
  -8   5  11      213.61      195.75     18.26 o 
  -7   5  11       66.29       40.57      9.83 o 
  -6   5  11     2565.91     2682.29     44.20 o 
  -5   5  11      150.41      131.23     12.71 o 
  -4   5  11       91.53      105.85     11.76 o 
  -3   5  11       57.91       56.00      9.64 o 
  -2   5  11        0.22        1.55      7.00 o 
  -1   5  11      657.17      688.23     22.34 o 
   0   5  11     2058.30     2015.24     42.52 o 
   1   5  11       64.68       53.43     13.91 o 
   2   5  11       60.64       57.83     12.55 o 
   3   5  11       20.45       24.80     10.91 o 
   4   5  11       13.09        2.27     12.33 o 
   5   5  11      226.97      273.52     28.96 o 
   6   5  11      154.97      158.70     41.56 o 
 -14   6  11        0.53       -2.75     13.67 o 
 -13   6  11      283.96      287.93     24.38 o 
 -12   6  11        2.07       -1.23      9.02 o 
 -11   6  11        0.10       10.36      8.70 o 
 -10   6  11      129.68      127.45     15.43 o 
  -9   6  11      435.70      383.58     20.27 o 
  -8   6  11      667.12      667.90     26.55 o 
  -7   6  11     1346.39     1324.21     31.92 o 
  -6   6  11       45.04       58.30     10.34 o 
  -5   6  11      737.23      762.93     23.86 o 
  -4   6  11       34.84       33.06     10.88 o 
  -3   6  11      108.00      113.69     12.24 o 
  -2   6  11        6.48       -0.96      6.89 o 
  -1   6  11      812.84      788.16     30.30 o 
   0   6  11      339.66      263.57     31.08 o 
   1   6  11     2637.68     2797.06     64.07 o 
   2   6  11       51.86       61.24     13.11 o 
   3   6  11      346.76      347.53     28.16 o 
   4   6  11        5.17        4.02     12.92 o 
   5   6  11      179.99      162.31     23.46 o 
   6   6  11        0.56        0.65     33.01 o 
 -14   7  11      196.94      149.25     23.64 o 
 -13   7  11       46.85       22.77     15.43 o 
 -12   7  11        0.75       -2.22     11.74 o 
 -11   7  11      814.95      894.06     30.58 o 
 -10   7  11      223.34      220.10     17.82 o 
  -9   7  11     1021.56     1087.72     30.65 o 
  -8   7  11       92.93       71.97     10.92 o 
  -7   7  11      398.21      421.72     20.31 o 
  -6   7  11       18.87        6.93      7.19 o 
  -5   7  11     1013.07      925.35     26.19 o 
  -4   7  11      847.76      867.13     25.07 o 
  -3   7  11      668.29      656.93     22.75 o 
  -2   7  11      659.15      712.32     23.19 o 
  -1   7  11     2546.14     2400.80     47.38 o 
   0   7  11       12.02        8.40     11.26 o 
   1   7  11      366.98      345.60     26.95 o 
   2   7  11      184.51      207.43     32.57 o 
   3   7  11        1.15        5.00     12.34 o 
   4   7  11      675.29      640.28     35.43 o 
   5   7  11      499.21      527.86     51.41 o 
 -14   8  11       15.74       34.53     17.39 o 
 -13   8  11       95.22      110.76     20.62 o 
 -12   8  11       15.42       13.33     15.41 o 
 -11   8  11      126.17      139.09     15.67 o 
 -10   8  11       97.87      116.54     13.68 o 
  -9   8  11      235.52      241.61     17.83 o 
  -8   8  11       35.48       12.49      9.28 o 
  -7   8  11     3191.21     3221.46     52.02 o 
  -6   8  11        0.76        4.01      7.32 o 
  -5   8  11      838.70      821.01     25.07 o 
  -4   8  11      670.45      620.17     22.95 o 
  -3   8  11       48.52       43.14      9.31 o 
  -2   8  11       72.90       66.17     10.55 o 
  -1   8  11      497.31      474.52     29.35 o 
   0   8  11      206.19      194.90     24.65 o 
   1   8  11      548.86      614.72     34.37 o 
   2   8  11       48.44       56.47     26.73 o 
   3   8  11       41.01       52.26     16.37 o 
   4   8  11       60.98       78.49     19.18 o 
   5   8  11        2.25       -7.52     17.44 o 
 -13   9  11        9.66       -1.77     14.58 o 
 -12   9  11        1.79       18.89     17.26 o 
 -11   9  11      459.90      491.19     28.91 o 
 -10   9  11       89.98       98.76     13.78 o 
  -9   9  11      357.10      383.22     23.73 o 
  -8   9  11       35.79       25.81      9.46 o 
  -7   9  11      662.76      752.65     26.38 o 
  -6   9  11       15.48        7.15      7.75 o 
  -5   9  11     1301.47     1247.29     31.47 o 
  -4   9  11      821.48      831.76     34.93 o 
  -3   9  11      112.63       88.91     11.58 o 
  -2   9  11       72.61       84.74     19.85 o 
  -1   9  11     1182.77     1152.62     42.15 o 
   0   9  11      149.67      134.70     24.86 o 
   1   9  11        9.16       13.37     12.67 o 
   2   9  11        4.82       10.17     19.01 o 
   3   9  11       24.36       28.78     18.95 o 
   4   9  11        4.38      -11.06     13.50 o 
   5   9  11      660.53      682.08     54.16 o 
 -13  10  11        3.21       26.19     14.20 o 
 -12  10  11       29.99        4.54     14.92 o 
 -11  10  11       21.77       17.82     25.93 o 
 -10  10  11        5.70       18.88      9.62 o 
  -9  10  11       47.34       30.42     10.08 o 
  -8  10  11       37.65       41.44     14.97 o 
  -7  10  11      233.05      302.45     19.43 o 
  -6  10  11       14.09        1.45      7.54 o 
  -5  10  11       18.84       15.86      8.34 o 
  -4  10  11      140.07      155.04     17.31 o 
  -3  10  11      144.27      102.73     14.34 o 
  -2  10  11      378.14      348.01     22.16 o 
  -1  10  11       17.43        1.53     11.27 o 
   0  10  11       73.89       76.42     17.24 o 
   1  10  11      365.66      392.59     31.05 o 
   2  10  11      127.86       78.21     23.43 o 
   3  10  11        0.66       22.93     16.49 o 
   4  10  11       58.89       42.60     18.52 o 
 -12  11  11        2.03       -3.50     19.33 o 
 -11  11  11        7.01        1.25     17.62 o 
 -10  11  11        2.51       -0.50      9.46 o 
  -9  11  11      210.85      206.36     18.17 o 
  -8  11  11        3.15       -2.29      7.94 o 
  -7  11  11        0.01        9.87      8.45 o 
  -6  11  11      111.33      117.33     13.69 o 
  -5  11  11      319.07      308.84     19.04 o 
  -4  11  11      181.42      239.67     30.85 o 
  -3  11  11       31.43       28.41     10.76 o 
  -2  11  11      498.73      483.41     50.55 o 
  -1  11  11      103.72       75.16     16.72 o 
   0  11  11        0.85       22.32     15.02 o 
   1  11  11      287.20      313.36     38.40 o 
   2  11  11      152.26      125.76     22.00 o 
   3  11  11      303.16      356.92     33.27 o 
   4  11  11       57.14       24.03     21.27 o 
 -12  12  11        8.01      -17.80     26.44 o 
 -11  12  11       16.25       42.75     15.87 o 
 -10  12  11       62.02       26.77     12.43 o 
  -9  12  11       12.63       10.44     10.02 o 
  -8  12  11        0.32        4.23      9.09 o 
  -7  12  11       72.42       70.81     12.47 o 
  -6  12  11      103.97       87.82     12.81 o 
  -5  12  11      531.32      587.16     25.20 o 
  -4  12  11       20.06       23.72     10.32 o 
  -3  12  11       90.98       82.09     13.74 o 
  -2  12  11      274.85      293.78     27.27 o 
  -1  12  11      659.69      613.33     36.52 o 
   0  12  11       20.67       29.55     14.77 o 
   1  12  11      370.37      382.62     32.94 o 
   2  12  11       97.23      109.46     21.87 o 
   3  12  11       17.72       15.38     16.14 o 
   4  12  11       66.74       77.63     27.32 o 
 -11  13  11      100.55       65.31     20.72 o 
 -10  13  11       27.90       39.23     18.02 o 
  -9  13  11      654.00      689.19     32.37 o 
  -8  13  11       13.90       11.86     11.80 o 
  -7  13  11        1.94       10.44      9.23 o 
  -6  13  11      199.67      235.87     19.00 o 
  -5  13  11      102.14      102.14     13.20 o 
  -4  13  11        2.53        0.73      9.37 o 
  -3  13  11     1440.57     1566.58     43.10 o 
  -2  13  11        6.24        2.06     10.18 o 
  -1  13  11      157.98      116.13     20.36 o 
   0  13  11      228.43      238.80     29.76 o 
   1  13  11       54.55       35.81     16.73 o 
   2  13  11        9.35        2.70     14.40 o 
   3  13  11      460.87      500.02     39.20 o 
 -11  14  11       18.12       -4.86     15.67 o 
 -10  14  11        0.76       19.87     16.53 o 
  -9  14  11       44.70       48.30     14.70 o 
  -8  14  11        0.80       -8.04      9.09 o 
  -7  14  11      114.02      121.17     15.11 o 
  -6  14  11      193.09      166.41     16.89 o 
  -5  14  11       90.03      102.79     15.33 o 
  -4  14  11      377.78      394.84     35.40 o 
  -3  14  11       12.63       12.96     19.62 o 
  -2  14  11       32.00       14.55     13.27 o 
  -1  14  11      535.65      553.82     46.49 o 
   0  14  11        0.60        4.22     14.14 o 
   1  14  11      258.94      241.69     28.90 o 
   2  14  11      105.26      125.86     24.64 o 
 -10  15  11       13.92       12.51     16.25 o 
  -9  15  11      155.14      199.16     27.05 o 
  -8  15  11        9.90       -2.28      9.70 o 
  -7  15  11      107.25       79.30     21.61 o 
  -6  15  11       30.77        1.31      9.06 o 
  -5  15  11      194.16      218.79     21.30 o 
  -4  15  11        0.33       -7.70      9.35 o 
  -3  15  11      323.66      353.32     30.74 o 
  -2  15  11        0.17       14.66     13.19 o 
  -1  15  11       94.85      106.93     23.49 o 
   0  15  11       21.25       24.18     15.98 o 
   1  15  11        1.00        1.11     14.73 o 
  -9  16  11       28.18       44.35     22.34 o 
  -8  16  11      121.93      122.72     26.09 o 
  -7  16  11      127.10      162.48     18.42 o 
  -6  16  11        9.85       -0.15     10.87 o 
  -5  16  11       14.10        4.06     11.47 o 
  -4  16  11       73.29       47.26     13.79 o 
  -3  16  11        4.14       16.67     13.21 o 
  -2  16  11      178.28      218.26     26.74 o 
  -1  16  11       61.82       47.18     24.64 o 
   0  16  11       58.14       28.72     17.45 o 
  -8  17  11       67.55       62.43     16.65 o 
  -7  17  11       19.22       22.36     15.56 o 
  -6  17  11       75.62      110.17     18.35 o 
  -5  17  11       89.56       60.27     15.61 o 
  -4  17  11        3.99        0.06     13.64 o 
  -3  17  11       69.79       42.46     16.86 o 
  -2  17  11       63.98       58.70     19.00 o 
  -1  17  11        3.49        0.27     14.62 o 
  -5  18  11       14.52       -6.21     11.46 o 
  -4  18  11      115.57      118.69     33.51 o 
  -3  18  11        1.14       24.72     16.07 o 
 -15   0  12        0.19       35.77     27.84 o 
 -14   0  12      116.52      118.03     41.35 o 
 -13   0  12      338.92      371.23     49.43 o 
 -12   0  12       11.07       -2.66     12.88 o 
 -11   0  12     3008.63     2985.97     83.21 o 
 -10   0  12      241.92      226.14     27.02 o 
  -9   0  12     1115.76     1126.54     49.27 o 
  -8   0  12     2162.15     2239.36     67.09 o 
  -7   0  12       44.91       38.39     11.56 o 
  -6   0  12     1828.88     1811.76     43.87 o 
  -5   0  12     1485.71     1546.57     40.09 o 
  -4   0  12      697.47      826.38     40.15 o 
  -3   0  12       90.03      108.12     15.20 o 
  -2   0  12     1804.93     1868.54     45.74 o 
  -1   0  12      855.58      775.37     30.94 o 
   0   0  12      124.27      136.59     17.39 o 
   1   0  12      957.61      962.10     38.79 o 
   2   0  12       41.90       46.82     23.36 o 
   3   0  12      713.69      715.60     63.51 o 
   4   0  12     1454.46     1613.28     93.02 o 
   5   0  12      404.58      492.95     61.74 o 
 -15   1  12      219.92      238.76     27.47 o 
 -14   1  12       51.20       51.32     13.45 o 
 -13   1  12      139.54      162.22     24.78 o 
 -12   1  12      140.59      127.08     16.81 o 
 -11   1  12        5.23        2.23     14.98 o 
 -10   1  12      167.16      164.13     14.41 o 
  -9   1  12       45.94       19.11      8.39 o 
  -8   1  12      703.85      668.62     23.72 o 
  -7   1  12     1258.77     1301.80     30.42 o 
  -6   1  12        9.28        8.70      6.96 o 
  -5   1  12      136.03      154.44     13.33 o 
  -4   1  12      118.38      134.17     10.97 o 
  -3   1  12      472.99      496.64     17.73 o 
  -2   1  12      670.66      673.12     19.97 o 
  -1   1  12     1903.32     1998.64     33.84 o 
   0   1  12     2006.33     2065.70     35.18 o 
   1   1  12      226.21      233.00     16.32 o 
   2   1  12      372.25      371.39     26.31 o 
   3   1  12        3.26       -0.87     16.06 o 
   4   1  12       46.06       82.77     21.70 o 
   5   1  12      728.46      796.62     53.59 o 
 -15   2  12       21.90       -2.93     14.31 o 
 -14   2  12        5.75       -6.27      9.60 o 
 -13   2  12        2.28       -2.44     10.01 o 
 -12   2  12       82.96      102.10     13.89 o 
 -11   2  12       19.33        7.76      9.64 o 
 -10   2  12       18.63       13.01      8.23 o 
  -9   2  12      326.56      307.41     18.32 o 
  -8   2  12        2.21       13.86      7.82 o 
  -7   2  12       60.33       94.68     11.12 o 
  -6   2  12     1102.45     1027.83     27.38 o 
  -5   2  12     1156.81     1201.23     38.27 o 
  -4   2  12        5.21        4.88      7.41 o 
  -3   2  12       11.71        6.84      6.86 o 
  -2   2  12      192.10      186.99     12.78 o 
  -1   2  12      403.21      408.98     17.13 o 
   0   2  12        3.30        3.54      7.15 o 
   1   2  12      339.83      355.15     22.21 o 
   2   2  12        0.24      -14.59      9.72 o 
   3   2  12        0.21       14.44     12.07 o 
   4   2  12      489.14      571.48     54.12 o 
   5   2  12       86.58      104.27     44.06 o 
 -14   3  12        6.60       24.59     14.16 o 
 -13   3  12       57.55       69.69     22.79 o 
 -12   3  12      392.34      415.95     22.81 o 
 -11   3  12        0.87       25.18      9.09 o 
 -10   3  12      599.63      558.62     30.40 o 
  -9   3  12      892.76      878.35     27.07 o 
  -8   3  12     1081.29     1142.07     29.93 o 
  -7   3  12       79.08       93.68     11.58 o 
  -6   3  12       11.24       10.17      7.74 o 
  -5   3  12       34.68       36.89      9.66 o 
  -4   3  12      288.36      290.75     16.64 o 
  -3   3  12        0.37       -9.86      6.57 o 
  -2   3  12      183.70      184.42     13.21 o 
  -1   3  12       37.96       27.57      8.35 o 
   0   3  12       62.18       35.58     12.03 o 
   1   3  12      100.69       96.61     14.96 o 
   2   3  12       21.02       33.29     11.06 o 
   3   3  12       85.89      102.62     32.59 o 
   4   3  12       98.51      122.87     28.52 o 
   5   3  12        0.21      -12.19     16.44 o 
 -14   4  12        3.15       -3.08     11.50 o 
 -13   4  12      243.15      241.13     19.54 o 
 -12   4  12        3.97        4.66      8.69 o 
 -11   4  12       57.40       27.90      9.75 o 
 -10   4  12       53.49       73.52     11.96 o 
  -9   4  12       18.58        3.08      8.76 o 
  -8   4  12      317.14      301.35     18.41 o 
  -7   4  12      315.26      302.21     18.81 o 
  -6   4  12     1224.24     1284.47     30.95 o 
  -5   4  12      102.32       96.44     11.75 o 
  -4   4  12       79.07       87.50     11.27 o 
  -3   4  12      185.07      180.63     14.83 o 
  -2   4  12       23.58       18.96      8.18 o 
  -1   4  12      562.51      601.55     25.80 o 
   0   4  12      179.62      189.13     17.11 o 
   1   4  12      346.47      358.74     27.98 o 
   2   4  12      265.12      320.93     21.96 o 
   3   4  12      335.15      342.44     27.95 o 
   4   4  12      107.56       97.88     26.19 o 
   5   4  12       95.00       91.24     27.17 o 
 -14   5  12       73.53       49.04     14.40 o 
 -13   5  12       10.62        7.03      9.64 o 
 -12   5  12      258.41      278.07     20.07 o 
 -11   5  12      320.12      289.20     27.60 o 
 -10   5  12        9.69        2.20      7.60 o 
  -9   5  12      477.70      502.49     22.84 o 
  -8   5  12       71.40       63.42     11.16 o 
  -7   5  12       90.93      108.01     13.71 o 
  -6   5  12      280.16      318.46     17.92 o 
  -5   5  12       38.70       43.04     10.64 o 
  -4   5  12      243.67      217.17     17.11 o 
  -3   5  12      713.84      744.23     23.89 o 
  -2   5  12       20.39       14.01      8.19 o 
  -1   5  12      508.48      536.85     21.55 o 
   0   5  12      989.46     1026.41     38.99 o 
   1   5  12       58.54       63.93     17.16 o 
   2   5  12      140.33      152.39     24.97 o 
   3   5  12      580.38      568.47     34.67 o 
   4   5  12      164.96      156.10     22.96 o 
   5   5  12      104.16      146.65     36.97 o 
 -14   6  12        7.32        7.66     14.04 o 
 -13   6  12       53.72       45.21     13.87 o 
 -12   6  12        2.26        7.54      8.72 o 
 -11   6  12       66.48       55.85     11.87 o 
 -10   6  12      187.13      165.46     15.83 o 
  -9   6  12       75.39       76.72     11.42 o 
  -8   6  12      355.40      318.84     19.02 o 
  -7   6  12      654.57      580.11     25.80 o 
  -6   6  12      297.33      273.17     17.32 o 
  -5   6  12      216.71      212.41     15.63 o 
  -4   6  12      767.79      755.96     24.35 o 
  -3   6  12       89.82       99.58     11.91 o 
  -2   6  12       56.81       59.53     10.43 o 
  -1   6  12      411.00      464.53     23.93 o 
   0   6  12      316.29      294.69     24.68 o 
   1   6  12      595.04      613.16     33.55 o 
   2   6  12      444.08      422.36     30.28 o 
   3   6  12      495.73      526.40     34.42 o 
   4   6  12       56.26       36.69     29.46 o 
   5   6  12        3.28       44.13     17.58 o 
 -14   7  12        3.74      -12.84     13.11 o 
 -13   7  12      207.70      196.09     22.33 o 
 -12   7  12        0.97        1.60     10.21 o 
 -11   7  12       56.32       49.12     11.28 o 
 -10   7  12       80.31       79.43     12.39 o 
  -9   7  12       12.03        8.46      8.39 o 
  -8   7  12       81.04       35.99     10.54 o 
  -7   7  12       24.83       25.32      9.20 o 
  -6   7  12      175.96      154.28     14.21 o 
  -5   7  12        8.14       13.53      7.68 o 
  -4   7  12       51.82       44.02      9.62 o 
  -3   7  12      527.31      497.23     21.40 o 
  -2   7  12      640.47      624.37     23.24 o 
  -1   7  12      754.76      781.51     57.89 o 
   0   7  12     1170.02     1226.01     43.84 o 
   1   7  12       31.70       23.50     14.41 o 
   2   7  12       16.35       32.36     14.68 o 
   3   7  12       20.60        0.97     15.97 o 
   4   7  12      110.88       92.79     25.82 o 
   5   7  12      117.96      124.47     30.11 o 
 -13   8  12        0.05      -10.71     12.67 o 
 -12   8  12       13.30        8.30     10.50 o 
 -11   8  12        8.65       17.66      9.93 o 
 -10   8  12       87.23       48.90     14.53 o 
  -9   8  12      304.14      313.56     24.44 o 
  -8   8  12      120.45      114.83     17.28 o 
  -7   8  12      117.94      118.82     13.76 o 
  -6   8  12      344.61      303.73     18.63 o 
  -5   8  12        5.21        6.40      7.82 o 
  -4   8  12       60.84       58.97     12.02 o 
  -3   8  12       70.28       75.51     11.39 o 
  -2   8  12       11.31        4.81      9.11 o 
  -1   8  12      117.19      116.38     18.94 o 
   0   8  12       56.67       54.97     16.37 o 
   1   8  12      410.68      444.16     31.55 o 
   2   8  12       19.82      -17.01     11.34 o 
   3   8  12      279.57      284.37     31.20 o 
   4   8  12      138.03      140.70     29.98 o 
 -13   9  12       19.93       28.55     16.51 o 
 -12   9  12      322.33      319.03     31.65 o 
 -11   9  12       42.35       36.31     11.41 o 
 -10   9  12      750.92      773.28     30.06 o 
  -9   9  12      563.12      549.49     33.02 o 
  -8   9  12       23.96       -1.75      8.46 o 
  -7   9  12       26.27       28.53      9.84 o 
  -6   9  12      593.69      603.92     26.66 o 
  -5   9  12       17.41       27.78      8.65 o 
  -4   9  12      329.99      332.53     19.19 o 
  -3   9  12       57.15       51.72     12.91 o 
  -2   9  12      411.93      414.26     24.27 o 
  -1   9  12        8.02       -5.69     10.28 o 
   0   9  12      499.96      425.47     31.14 o 
   1   9  12      169.20      172.96     23.39 o 
   2   9  12       49.49       80.23     18.89 o 
   3   9  12       95.48      104.22     22.01 o 
   4   9  12      311.73      380.85     34.41 o 
 -13  10  12      127.79      147.50     24.43 o 
 -12  10  12        7.84        6.86     14.53 o 
 -11  10  12        0.83       -2.75      9.61 o 
 -10  10  12      205.31      207.13     18.80 o 
  -9  10  12       95.90      124.90     15.08 o 
  -8  10  12      132.40      128.55     14.86 o 
  -7  10  12      577.32      606.13     31.35 o 
  -6  10  12       98.63       96.73     12.70 o 
  -5  10  12      361.06      400.99     21.19 o 
  -4  10  12       79.24       81.76     15.04 o 
  -3  10  12        1.22       -5.04      8.48 o 
  -2  10  12      806.36      850.68    105.78 o 
  -1  10  12      711.04      750.84     40.41 o 
   0  10  12      654.99      661.34     37.79 o 
   1  10  12      370.88      405.47     45.67 o 
   2  10  12        1.28       21.60     15.81 o 
   3  10  12       29.92       42.21     17.81 o 
   4  10  12      143.81      137.94     48.98 o 
 -12  11  12      171.53      172.56     36.39 o 
 -11  11  12      106.26      117.66     44.67 o 
 -10  11  12      116.26      146.13     16.57 o 
  -9  11  12      222.09      256.90     33.25 o 
  -8  11  12       69.75       65.44     12.39 o 
  -7  11  12       26.39       35.89     11.84 o 
  -6  11  12      723.11      738.69     28.05 o 
  -5  11  12      307.25      290.39     19.58 o 
  -4  11  12      854.08      961.56     48.95 o 
  -3  11  12      751.83      755.25     39.21 o 
  -2  11  12       26.19       36.71     14.22 o 
  -1  11  12      229.17      218.27     25.61 o 
   0  11  12      292.47      341.76     33.06 o 
   1  11  12        1.59       26.08     15.17 o 
   2  11  12      109.21      130.36     23.22 o 
   3  11  12      288.39      337.23     34.48 o 
 -12  12  12       21.03       52.19     17.97 o 
 -11  12  12       61.49       50.48     19.03 o 
 -10  12  12        3.20        6.87     10.54 o 
  -9  12  12      288.55      308.98     21.96 o 
  -8  12  12       25.26       15.78      9.56 o 
  -7  12  12      736.15      802.69     30.24 o 
  -6  12  12        5.70       12.31      9.33 o 
  -5  12  12       72.41       62.47     16.73 o 
  -4  12  12      236.23      254.79     21.42 o 
  -3  12  12       23.44       -2.75     17.53 o 
  -2  12  12       88.75      106.62     19.52 o 
  -1  12  12      578.24      607.99     38.01 o 
   0  12  12       33.50       37.74     16.14 o 
   1  12  12      177.50      153.95     35.92 o 
   2  12  12      128.87      138.32     27.69 o 
   3  12  12        7.99        6.13     16.72 o 
 -11  13  12        4.58       27.76     18.46 o 
 -10  13  12        8.65       11.58     13.38 o 
  -9  13  12        1.04      -11.36      9.04 o 
  -8  13  12      105.56      111.16     15.00 o 
  -7  13  12      113.75      121.26     18.13 o 
  -6  13  12       39.66       59.98     11.81 o 
  -5  13  12        0.60       -4.44      9.80 o 
  -4  13  12        5.49        7.27      9.89 o 
  -3  13  12       65.14       50.98     30.67 o 
  -2  13  12       68.75       67.60     18.18 o 
  -1  13  12       21.14        5.74     13.11 o 
   0  13  12       16.70       10.51     14.67 o 
   1  13  12        0.11      -12.75     21.43 o 
   2  13  12       19.96       -3.89     16.98 o 
 -10  14  12      142.49      111.88     29.61 o 
  -9  14  12        0.83        2.29     10.70 o 
  -8  14  12       84.87      103.97     15.27 o 
  -7  14  12      107.31      103.20     14.75 o 
  -6  14  12       15.46       11.75      9.63 o 
  -5  14  12      507.29      569.12     30.48 o 
  -4  14  12      105.00       96.33     15.95 o 
  -3  14  12        1.01       -1.40     12.09 o 
  -2  14  12      284.44      270.48     28.87 o 
  -1  14  12        8.97       19.38     14.41 o 
   0  14  12        0.40        8.02     14.15 o 
   1  14  12       12.52      -11.05     21.04 o 
  -9  15  12       79.34       70.16     16.45 o 
  -8  15  12      285.56      305.32     23.04 o 
  -7  15  12      166.22      198.17     19.05 o 
  -6  15  12      286.42      311.73     26.25 o 
  -5  15  12       68.01       65.35     14.13 o 
  -4  15  12      135.93      143.49     23.16 o 
  -3  15  12        1.76       -1.20     12.65 o 
  -2  15  12      110.14       66.42     34.05 o 
  -1  15  12       16.75       41.56     17.80 o 
   0  15  12       76.13       51.75     18.87 o 
  -8  16  12       83.24      133.33     19.18 o 
  -7  16  12       62.50       58.68     14.35 o 
  -6  16  12        1.62        2.59     11.55 o 
  -5  16  12      191.91      146.21     19.03 o 
  -4  16  12       22.77       39.83     15.16 o 
  -3  16  12       32.79       45.11     17.20 o 
  -2  16  12      247.40      237.65     34.88 o 
  -1  16  12       49.27       42.06     18.39 o 
  -6  17  12       27.27       26.78     13.94 o 
  -5  17  12       48.47       28.99     16.43 o 
  -4  17  12       10.75       46.19     18.19 o 
  -3  17  12       65.52       50.40     18.43 o 
 -14   1  13        7.16        7.08     12.85 o 
 -13   1  13      115.40       99.41     16.70 o 
 -12   1  13      506.94      469.45     27.52 o 
 -11   1  13      105.26      106.38     30.42 o 
 -10   1  13        7.32       16.49      8.84 o 
  -9   1  13      703.39      697.68     34.98 o 
  -8   1  13      306.36      309.11     18.40 o 
  -7   1  13     1036.47     1084.74     29.14 o 
  -6   1  13      279.69      302.44     29.61 o 
  -5   1  13      218.21      211.48     15.37 o 
  -4   1  13       78.95       91.01     11.92 o 
  -3   1  13      132.05      135.82     13.03 o 
  -2   1  13        0.48        1.17      6.85 o 
  -1   1  13        3.73       11.07      7.71 o 
   0   1  13      584.46      570.31     20.85 o 
   1   1  13        3.78       11.18     11.40 o 
   2   1  13       24.08       11.84     14.27 o 
   3   1  13       44.83       90.93     22.27 o 
   4   1  13       13.78       22.13     19.39 o 
 -14   2  13      133.70      120.24     21.90 o 
 -13   2  13      516.90      534.63     41.48 o 
 -12   2  13      207.49      155.93     18.32 o 
 -11   2  13      273.55      263.90     22.17 o 
 -10   2  13      303.84      346.97     23.02 o 
  -9   2  13      700.14      670.24     25.50 o 
  -8   2  13     2070.90     2127.05     41.63 o 
  -7   2  13      526.06      515.19     22.24 o 
  -6   2  13      257.03      211.95     15.93 o 
  -5   2  13      328.41      315.44     17.93 o 
  -4   2  13      159.39      154.45     13.89 o 
  -3   2  13       16.79       -4.39     10.36 o 
  -2   2  13       81.09       80.75     11.72 o 
  -1   2  13      376.28      408.39     18.35 o 
   0   2  13      182.30      196.50     15.79 o 
   1   2  13      476.38      497.16     25.27 o 
   2   2  13        0.39      -14.23      9.99 o 
   3   2  13      256.89      336.90     35.94 o 
   4   2  13       31.75       47.13     33.79 o 
 -14   3  13       12.45       26.83     12.69 o 
 -13   3  13       37.33       36.30     21.95 o 
 -12   3  13      268.47      312.46     24.07 o 
 -11   3  13      220.61      270.44     19.12 o 
 -10   3  13        7.33        5.68      7.72 o 
  -9   3  13      251.22      272.79     21.64 o 
  -8   3  13       97.58       57.09     14.07 o 
  -7   3  13      857.88      765.58     25.94 o 
  -6   3  13      245.20      246.40     16.84 o 
  -5   3  13      232.70      218.74     15.92 o 
  -4   3  13      182.50      216.20     15.77 o 
  -3   3  13      765.11      816.90     25.54 o 
  -2   3  13        0.72        1.66      7.83 o 
  -1   3  13      512.20      527.12     22.09 o 
   0   3  13      616.66      575.53     34.81 o 
   1   3  13      201.85      200.76     18.59 o 
   2   3  13       57.25       25.56     14.28 o 
   3   3  13      115.48       71.90     21.04 o 
   4   3  13        0.48      -15.79     15.83 o 
 -14   4  13       20.13       31.45     15.22 o 
 -13   4  13      268.92      325.04     29.01 o 
 -12   4  13       16.11       34.11     11.03 o 
 -11   4  13      213.70      200.60     17.39 o 
 -10   4  13        1.98       10.35      8.40 o 
  -9   4  13      532.53      599.82     27.60 o 
  -8   4  13       17.39       16.78      8.97 o 
  -7   4  13      662.66      800.30     43.66 o 
  -6   4  13      283.75      303.16     18.33 o 
  -5   4  13       44.87       57.87     10.61 o 
  -4   4  13       11.94       29.91     12.28 o 
  -3   4  13       57.17       42.68     10.02 o 
  -2   4  13       85.23       93.95     11.95 o 
  -1   4  13      123.94      100.27     12.76 o 
   0   4  13      221.95      203.36     21.86 o 
   1   4  13       67.25       52.80     15.09 o 
   2   4  13        4.61       -0.18     15.12 o 
   3   4  13      210.34      224.88     25.94 o 
   4   4  13       51.52       62.93     38.32 o 
 -14   5  13       53.59       45.72     17.09 o 
 -13   5  13        0.01        4.04      9.18 o 
 -12   5  13        0.71       -1.09      8.63 o 
 -11   5  13      452.66      428.08     23.52 o 
 -10   5  13        1.83        5.57      8.27 o 
  -9   5  13        9.33        0.86      7.79 o 
  -8   5  13      120.00      136.58     21.17 o 
  -7   5  13      177.39      194.62     17.68 o 
  -6   5  13      129.74      104.79     13.05 o 
  -5   5  13        0.32       -2.51      7.46 o 
  -4   5  13      236.04      225.18     16.26 o 
  -3   5  13      185.16      150.76     14.24 o 
  -2   5  13       74.64       62.38     11.14 o 
  -1   5  13      247.52      255.54     23.63 o 
   0   5  13       20.92       13.82     12.43 o 
   1   5  13      562.87      563.07     33.43 o 
   2   5  13       88.05      120.27     19.61 o 
   3   5  13       19.15       -3.09     16.61 o 
   4   5  13       53.46       29.51     30.14 o 
 -14   6  13       94.77       54.89     16.40 o 
 -13   6  13        8.24       29.27     11.55 o 
 -12   6  13        7.41       12.10     10.19 o 
 -11   6  13       18.04       23.48     10.37 o 
 -10   6  13       21.46       15.04      8.87 o 
  -9   6  13      435.15      413.28     26.98 o 
  -8   6  13      217.99      258.50     28.12 o 
  -7   6  13     1148.98     1143.36     31.38 o 
  -6   6  13        9.86        1.68      7.49 o 
  -5   6  13      159.50      115.07     13.04 o 
  -4   6  13       91.86       76.64     11.38 o 
  -3   6  13       12.03        1.43      7.73 o 
  -2   6  13      996.35     1078.80     33.61 o 
  -1   6  13        0.08       -9.21     10.06 o 
   0   6  13       49.46       45.43     21.08 o 
   1   6  13      504.35      534.82     33.64 o 
   2   6  13       67.59       62.36     19.59 o 
   3   6  13      205.18      188.83     56.42 o 
   4   6  13      243.60      231.84     35.85 o 
 -14   7  13      186.52      213.74     27.78 o 
 -13   7  13      210.55      205.08     22.26 o 
 -12   7  13      174.99      187.92     19.51 o 
 -11   7  13        1.53       -6.99      8.68 o 
 -10   7  13      499.80      520.23     25.22 o 
  -9   7  13      129.07      170.77     16.41 o 
  -8   7  13       51.66       58.83     11.26 o 
  -7   7  13       33.32       24.67     10.57 o 
  -6   7  13     1115.25     1165.02     31.70 o 
  -5   7  13      291.10      285.40     20.48 o 
  -4   7  13        2.19        0.37      8.62 o 
  -3   7  13      147.00      123.75     15.28 o 
  -2   7  13        1.36        0.22      9.30 o 
  -1   7  13       45.25       53.04     15.24 o 
   0   7  13      358.71      449.92     31.67 o 
   1   7  13      431.93      411.76     31.32 o 
   2   7  13       41.10       39.27     19.16 o 
   3   7  13        3.19        2.52     17.33 o 
   4   7  13      164.43      156.76     32.63 o 
 -13   8  13        1.00       15.33     13.26 o 
 -12   8  13       83.05       82.77     13.80 o 
 -11   8  13      513.25      570.14     27.42 o 
 -10   8  13       51.45       68.56     12.87 o 
  -9   8  13      103.44       97.92     13.49 o 
  -8   8  13      752.92      725.08     27.92 o 
  -7   8  13      318.37      322.29     22.63 o 
  -6   8  13       14.48       12.06      8.19 o 
  -5   8  13      264.04      267.96     18.16 o 
  -4   8  13      305.27      298.77     18.68 o 
  -3   8  13       22.10        7.09      9.37 o 
  -2   8  13      901.03      876.43     38.65 o 
  -1   8  13        2.88      -15.74     10.49 o 
   0   8  13       27.02       15.78     13.91 o 
   1   8  13      696.43      576.66     36.36 o 
   2   8  13        0.61       -6.44     14.30 o 
   3   8  13       66.72       67.42     19.09 o 
 -13   9  13        0.20        3.54     14.29 o 
 -12   9  13      170.47      164.15     18.00 o 
 -11   9  13      371.98      380.15     24.07 o 
 -10   9  13      113.32       92.20     14.48 o 
  -9   9  13      213.05      239.64     18.87 o 
  -8   9  13        1.71        5.98      8.52 o 
  -7   9  13        3.24        2.95     10.69 o 
  -6   9  13     1691.15     1691.87     38.99 o 
  -5   9  13       93.04       79.34     12.03 o 
  -4   9  13       95.56       73.30     11.84 o 
  -3   9  13      251.92      209.65     19.38 o 
  -2   9  13        0.69      -16.10     10.82 o 
  -1   9  13      284.92      292.91     28.99 o 
   0   9  13      145.22      143.08     25.02 o 
   1   9  13       69.50       75.13     18.50 o 
   2   9  13       63.68       65.33     19.81 o 
   3   9  13      239.85      226.72     28.77 o 
 -12  10  13       47.93       75.55     19.79 o 
 -11  10  13        9.72       28.11     11.56 o 
 -10  10  13       12.58       12.69     10.41 o 
  -9  10  13       21.65       14.68     10.24 o 
  -8  10  13      106.94      127.73     15.37 o 
  -7  10  13      176.82      194.82     31.89 o 
  -6  10  13      109.89      129.04     14.82 o 
  -5  10  13      564.49      560.68     24.90 o 
  -4  10  13       52.87       57.02     13.55 o 
  -3  10  13      156.61      221.32     30.80 o 
  -2  10  13       76.82       32.05     17.17 o 
  -1  10  13       10.75       27.21     15.42 o 
   0  10  13      138.69      155.89     28.61 o 
   1  10  13       17.41      -12.47     13.20 o 
   2  10  13       40.16       28.16     17.37 o 
 -12  11  13        7.15       12.59     15.72 o 
 -11  11  13       10.73       35.06     12.13 o 
 -10  11  13      108.98       49.96     13.12 o 
  -9  11  13        0.31       -4.11      9.03 o 
  -8  11  13       58.80       49.49     12.09 o 
  -7  11  13       44.17       41.15     13.39 o 
  -6  11  13      150.90      122.77     14.54 o 
  -5  11  13        6.15       20.90      9.24 o 
  -4  11  13        0.31        8.25      9.35 o 
  -3  11  13       20.62        1.40     11.27 o 
  -2  11  13       45.60       27.52     15.17 o 
  -1  11  13       10.70        5.73     13.25 o 
   0  11  13        8.06       18.78     15.20 o 
   1  11  13        6.11       -9.89     13.69 o 
   2  11  13      500.60      547.62    116.91 o 
 -11  12  13       25.37        5.98     12.65 o 
 -10  12  13      343.63      384.23     24.86 o 
  -9  12  13       44.68       47.87     12.54 o 
  -8  12  13       71.26       67.95     12.96 o 
  -7  12  13      145.95      209.71     18.67 o 
  -6  12  13      165.57      175.40     17.05 o 
  -5  12  13       16.30        9.79     16.26 o 
  -4  12  13      141.49      147.28     18.08 o 
  -3  12  13       34.09       33.05     14.69 o 
  -2  12  13      512.27      507.88     83.87 o 
  -1  12  13      246.42      219.90     34.63 o 
   0  12  13      215.48      195.89     27.04 o 
   1  12  13        5.63       -1.27     14.57 o 
 -11  13  13        1.19        8.08     16.95 o 
 -10  13  13      193.07      155.26     18.43 o 
  -9  13  13       11.60        4.68     10.87 o 
  -8  13  13      168.74      179.54     18.35 o 
  -7  13  13      124.60      133.01     16.67 o 
  -6  13  13      489.46      508.63     54.26 o 
  -5  13  13        0.29        3.63     12.00 o 
  -4  13  13      279.88      358.42     30.60 o 
  -3  13  13       65.44       62.99     17.46 o 
  -2  13  13        5.80        6.23     14.38 o 
  -1  13  13      142.75      115.34     26.97 o 
   0  13  13       50.63       46.23     18.46 o 
   1  13  13        4.02        6.41     16.89 o 
 -10  14  13      334.35      369.05     29.19 o 
  -9  14  13        5.82        1.48     10.36 o 
  -8  14  13       30.18       31.04     11.94 o 
  -7  14  13       32.91       41.68     15.21 o 
  -6  14  13      116.06      122.54     17.97 o 
  -5  14  13      175.86      186.23     21.26 o 
  -4  14  13      176.41      167.77     24.14 o 
  -3  14  13        0.95      -10.65     12.56 o 
  -2  14  13      391.59      438.36     47.94 o 
  -1  14  13       32.04       36.44     16.93 o 
   0  14  13       59.18       57.85     23.46 o 
  -9  15  13       32.12       38.43     13.39 o 
  -8  15  13       12.85        6.12     12.60 o 
  -7  15  13       30.06       59.48     14.58 o 
  -6  15  13       53.72       75.92     15.76 o 
  -5  15  13       87.49       41.23     13.85 o 
  -4  15  13      217.43      205.36     27.11 o 
  -3  15  13       33.61       23.11     34.77 o 
  -2  15  13        9.98        9.25     15.22 o 
  -1  15  13        4.84       11.76     15.39 o 
  -7  16  13       53.96       24.78     14.35 o 
  -6  16  13       24.56       18.39     13.56 o 
  -5  16  13       88.44       64.30     19.72 o 
  -4  16  13       37.49       40.60     16.82 o 
  -3  16  13        0.03       12.83     14.81 o 
 -14   0  14      334.46      334.99     52.40 o 
 -13   0  14      192.07      211.32     72.84 o 
 -12   0  14       76.86      110.32     22.93 o 
 -11   0  14        6.39       14.30     15.33 o 
 -10   0  14      583.44      502.76     39.05 o 
  -9   0  14      300.57      268.03     30.57 o 
  -8   0  14      744.46      700.96     43.75 o 
  -7   0  14        5.06        0.71     17.52 o 
  -6   0  14     1093.72     1011.77     48.71 o 
  -5   0  14     3596.73     3488.06     88.19 o 
  -4   0  14       16.91       29.58     16.63 o 
  -3   0  14        4.06       -3.05      9.84 o 
  -2   0  14     1031.41     1189.14     41.32 o 
  -1   0  14      226.06      230.35     25.78 o 
   0   0  14     1013.06     1166.94     45.62 o 
   1   0  14       50.25       65.28     27.64 o 
   2   0  14       33.91       53.39     26.38 o 
   3   0  14      234.49      247.68     46.62 o 
   4   0  14        2.01       19.40     26.18 o 
 -14   1  14        1.13       -9.75     11.02 o 
 -13   1  14        2.86        1.74     10.13 o 
 -12   1  14      737.42      879.34     35.88 o 
 -11   1  14        0.34        3.85      8.51 o 
 -10   1  14        1.11       -0.44      8.54 o 
  -9   1  14      220.82      211.76     19.92 o 
  -8   1  14       49.95       61.50     13.88 o 
  -7   1  14      822.77      774.72     42.30 o 
  -6   1  14     1649.91     1705.03     43.70 o 
  -5   1  14      301.15      273.78     17.70 o 
  -4   1  14      503.43      513.02     22.17 o 
  -3   1  14      608.97      718.91     25.51 o 
  -2   1  14      856.68      900.76     27.45 o 
  -1   1  14       42.85       32.11      9.52 o 
   0   1  14     1354.27     1350.44     34.20 o 
   1   1  14        2.58       -0.25     10.45 o 
   2   1  14      187.11      192.67     68.51 o 
   3   1  14      544.51      512.84     43.61 o 
 -14   2  14      185.40      169.44     20.20 o 
 -13   2  14        7.69        4.03     10.92 o 
 -12   2  14        0.07       11.34     10.97 o 
 -11   2  14        1.58       13.35      9.85 o 
 -10   2  14       27.04       30.04     11.22 o 
  -9   2  14      226.76      239.17     20.97 o 
  -8   2  14      415.85      401.41     21.25 o 
  -7   2  14       73.79       69.60     13.57 o 
  -6   2  14     1793.51     1676.70     37.76 o 
  -5   2  14       16.35        2.36      8.77 o 
  -4   2  14        4.08       -2.99      7.67 o 
  -3   2  14       36.74       20.11      9.04 o 
  -2   2  14      324.90      344.01     20.10 o 
  -1   2  14        0.84       18.31      9.75 o 
   0   2  14      181.96      203.49     21.91 o 
   1   2  14        0.25       -9.78     10.70 o 
   2   2  14       33.03       52.86     39.47 o 
   3   2  14        1.56       12.18     21.95 o 
 -14   3  14       53.90       83.29     16.20 o 
 -13   3  14       55.70       80.26     15.11 o 
 -12   3  14       34.72       49.00     13.58 o 
 -11   3  14      115.93      104.00     15.46 o 
 -10   3  14      145.76      159.87     20.12 o 
  -9   3  14       69.07       77.75     12.33 o 
  -8   3  14        0.14        6.54      9.58 o 
  -7   3  14       21.85       18.97     13.61 o 
  -6   3  14      260.16      289.96     19.03 o 
  -5   3  14      226.74      235.13     17.32 o 
  -4   3  14       59.12       49.33     15.49 o 
  -3   3  14       17.64       12.29      8.64 o 
  -2   3  14      439.58      433.99     21.54 o 
  -1   3  14      565.73      604.19     24.44 o 
   0   3  14       85.41       48.57     27.00 o 
   1   3  14       22.74       21.30     13.62 o 
   2   3  14       91.80       84.13     23.62 o 
   3   3  14      180.93      130.04     38.59 o 
 -14   4  14        0.44       -7.39     10.64 o 
 -13   4  14      204.52      188.40     41.32 o 
 -12   4  14       27.32       14.99     11.10 o 
 -11   4  14        0.55        3.33      9.00 o 
 -10   4  14       86.66       87.98     13.14 o 
  -9   4  14       79.83       52.24     10.95 o 
  -8   4  14       90.14      109.04     13.53 o 
  -7   4  14        8.06       -5.85     10.27 o 
  -6   4  14      427.45      403.33     21.27 o 
  -5   4  14     2403.51     2426.00     45.34 o 
  -4   4  14      151.46      149.37     16.47 o 
  -3   4  14      315.69      347.48     19.56 o 
  -2   4  14      238.11      274.07     18.88 o 
  -1   4  14      298.15      262.65     51.53 o 
   0   4  14      230.57      194.58     30.01 o 
   1   4  14      323.42      336.61     28.02 o 
   2   4  14       25.95        0.96     19.24 o 
   3   4  14      301.86      237.46     50.06 o 
 -14   5  14       31.31       32.56     13.82 o 
 -13   5  14      131.37      119.83     16.62 o 
 -12   5  14       99.81       95.60     14.55 o 
 -11   5  14      193.98      244.80     24.10 o 
 -10   5  14      274.22      236.45     18.93 o 
  -9   5  14      220.95      177.08     17.23 o 
  -8   5  14       57.16       54.01     11.18 o 
  -7   5  14      118.55      117.88     14.36 o 
  -6   5  14      138.67      174.11     15.87 o 
  -5   5  14        6.75       12.57     10.62 o 
  -4   5  14     1386.57     1436.34     44.35 o 
  -3   5  14       11.43       16.91      9.12 o 
  -2   5  14        6.40        5.88      9.18 o 
  -1   5  14     1689.45     1720.55     52.19 o 
   0   5  14      204.95      189.80     22.78 o 
   1   5  14       22.05        8.92     12.79 o 
   2   5  14      657.10      680.49     69.24 o 
   3   5  14        0.43       -7.34     17.84 o 
 -14   6  14      108.83       83.08     18.02 o 
 -13   6  14       66.15       95.88     15.40 o 
 -12   6  14        0.28       10.29     10.54 o 
 -11   6  14      279.70      260.98     20.45 o 
 -10   6  14        7.52       -3.99      8.71 o 
  -9   6  14      100.29      102.98     13.37 o 
  -8   6  14      472.15      501.15     24.21 o 
  -7   6  14      539.00      536.12     31.73 o 
  -6   6  14     1042.76      977.16     29.69 o 
  -5   6  14        5.86        4.02      8.21 o 
  -4   6  14      215.88      269.89     20.55 o 
  -3   6  14        9.44       -0.15      8.06 o 
  -2   6  14      337.10      333.11     27.18 o 
  -1   6  14        4.43       -2.59     11.11 o 
   0   6  14       15.31        9.24     13.16 o 
   1   6  14      346.46      323.63     29.55 o 
   2   6  14       30.07       42.43     16.61 o 
   3   6  14       70.20       49.31     22.60 o 
 -13   7  14       15.92       30.11     11.57 o 
 -12   7  14      311.52      291.05     26.93 o 
 -11   7  14      108.72      120.75     15.68 o 
 -10   7  14       79.83       96.43     13.86 o 
  -9   7  14        3.99       16.47      9.87 o 
  -8   7  14      185.96      179.06     16.59 o 
  -7   7  14      299.43      318.13     20.39 o 
  -6   7  14       10.21       17.84      9.62 o 
  -5   7  14       14.49       -6.54      7.86 o 
  -4   7  14       40.16       41.91     10.15 o 
  -3   7  14       59.53       59.04     13.94 o 
  -2   7  14       30.05        6.44     12.13 o 
  -1   7  14      112.92       84.73     25.89 o 
   0   7  14      138.41      108.52     24.47 o 
   1   7  14       95.91       99.00     29.09 o 
   2   7  14       37.44       41.18     18.27 o 
   3   7  14      150.22      218.76     61.48 o 
 -13   8  14        0.08        6.04     11.57 o 
 -12   8  14        0.03       -2.45     11.88 o 
 -11   8  14       21.03       19.93     12.17 o 
 -10   8  14      133.10      159.44     18.38 o 
  -9   8  14       17.56       -9.53      8.31 o 
  -8   8  14      299.86      318.13     24.47 o 
  -7   8  14        3.22        6.05      8.46 o 
  -6   8  14      719.04      719.86     30.93 o 
  -5   8  14      325.40      342.97     22.44 o 
  -4   8  14        0.10       -7.36      7.47 o 
  -3   8  14      272.95      259.75     21.21 o 
  -2   8  14        3.20       -7.70     11.64 o 
  -1   8  14       27.77       38.12     15.47 o 
   0   8  14        1.20      -12.97     12.72 o 
   1   8  14       38.60        2.65     14.89 o 
   2   8  14       24.19       16.47     16.31 o 
 -13   9  14       66.29       74.47     17.13 o 
 -12   9  14       15.39        8.54     11.87 o 
 -11   9  14        0.10        2.67      9.92 o 
 -10   9  14       22.97       13.67     10.59 o 
  -9   9  14      221.46      226.96     23.60 o 
  -8   9  14       30.82       37.37     10.86 o 
  -7   9  14      216.06      237.98     18.85 o 
  -6   9  14      158.45      157.73     16.37 o 
  -5   9  14       11.17        0.40      8.53 o 
  -4   9  14      193.02      193.65     19.18 o 
  -3   9  14      122.22       50.30     16.36 o 
  -2   9  14      119.37       96.03     19.77 o 
  -1   9  14      224.89      243.69     27.97 o 
   0   9  14       19.78       31.09     15.01 o 
   1   9  14      123.55      172.27     26.03 o 
   2   9  14       71.06       47.82     21.45 o 
 -12  10  14       31.12       21.94     11.87 o 
 -11  10  14      311.46      340.86     30.09 o 
 -10  10  14       32.96       31.28     11.88 o 
  -9  10  14        7.13        0.69      9.81 o 
  -8  10  14        5.75        4.16      9.66 o 
  -7  10  14      678.58      692.66     28.62 o 
  -6  10  14       82.85       75.52     12.94 o 
  -5  10  14       14.85       28.70      9.79 o 
  -4  10  14      576.14      580.67     31.32 o 
  -3  10  14      196.35      220.48     25.61 o 
  -2  10  14      279.50      225.81     26.92 o 
  -1  10  14        0.46      -18.23     12.15 o 
   0  10  14        0.55      -12.31     13.46 o 
   1  10  14      277.19      242.18     29.76 o 
 -11  11  14       39.06       40.54     13.76 o 
 -10  11  14      111.68       97.46     15.41 o 
  -9  11  14      102.16       90.56     14.91 o 
  -8  11  14      203.09      179.48     17.75 o 
  -7  11  14     1334.90     1319.01     45.75 o 
  -6  11  14       33.82       26.63     10.41 o 
  -5  11  14      278.31      307.25     24.07 o 
  -4  11  14       17.79       -4.63     14.01 o 
  -3  11  14      228.86      233.53     26.31 o 
  -2  11  14        1.89      -16.57     11.04 o 
  -1  11  14      399.85      402.44     34.04 o 
   0  11  14        5.30      -19.12     12.75 o 
   1  11  14        2.69        4.84     15.33 o 
 -11  12  14       13.65       19.31     13.23 o 
 -10  12  14       27.63       21.22     11.86 o 
  -9  12  14       12.17        5.29     10.31 o 
  -8  12  14      218.50      197.40     18.97 o 
  -7  12  14        8.28        0.05     12.01 o 
  -6  12  14       19.88        3.93     15.25 o 
  -5  12  14      169.51      223.76     22.05 o 
  -4  12  14       18.54       17.39     14.03 o 
  -3  12  14      127.61      107.53     22.27 o 
  -2  12  14        0.26       -8.27     12.81 o 
  -1  12  14       32.22       26.35     16.48 o 
   0  12  14        1.07       -9.42     15.38 o 
 -10  13  14        4.30        1.03     12.30 o 
  -9  13  14        8.00        1.26     10.50 o 
  -8  13  14       12.56        5.01     10.23 o 
  -7  13  14      118.85      143.83     17.04 o 
  -6  13  14       30.88       21.46     13.45 o 
  -5  13  14       18.55       -4.55     14.36 o 
  -4  13  14        1.17       -7.95     12.53 o 
  -3  13  14      203.62      247.98     33.68 o 
  -2  13  14       24.77       13.95     15.07 o 
  -1  13  14       96.09       97.65     22.16 o 
  -9  14  14        6.28        8.64     11.32 o 
  -8  14  14       76.97       98.88     15.56 o 
  -7  14  14       63.24       71.53     15.19 o 
  -6  14  14      101.84      116.33     17.66 o 
  -5  14  14        0.56       13.33     14.50 o 
  -4  14  14        1.87        0.01     12.49 o 
  -3  14  14        7.11       12.84     19.69 o 
  -2  14  14      283.22      311.48     35.47 o 
  -7  15  14      256.17      239.67     37.92 o 
  -6  15  14      180.05      162.35     21.15 o 
  -5  15  14       84.57       63.63     18.92 o 
  -4  15  14       28.08        9.11     14.56 o 
 -14   1  15        1.19        7.05     12.26 o 
 -13   1  15       57.25       64.65     14.54 o 
 -12   1  15       22.54       60.27     14.39 o 
 -11   1  15      149.56      138.90     17.64 o 
 -10   1  15        1.68       -3.21      8.96 o 
  -9   1  15      276.40      298.07     29.38 o 
  -8   1  15      331.46      392.00     25.80 o 
  -7   1  15       17.30        8.32     11.67 o 
  -6   1  15      846.72      846.90     33.72 o 
  -5   1  15       66.53       64.31     13.78 o 
  -4   1  15       52.87       77.46     18.45 o 
  -3   1  15       29.26       16.93     10.10 o 
  -2   1  15       60.74       52.49     11.54 o 
  -1   1  15      621.68      595.86     25.19 o 
   0   1  15        4.09       41.14     33.68 o 
   1   1  15       11.02       19.71     24.92 o 
   2   1  15       45.28       58.69     21.89 o 
 -14   2  15       97.38      171.29     21.22 o 
 -13   2  15       46.26       57.65     16.52 o 
 -12   2  15      149.02      156.48     25.11 o 
 -11   2  15       73.51       97.53     19.04 o 
 -10   2  15      515.96      480.83     29.58 o 
  -9   2  15        2.63       -3.41      9.33 o 
  -8   2  15     1189.37     1231.63     39.61 o 
  -7   2  15      364.07      375.34     25.19 o 
  -6   2  15      167.03      201.66     20.60 o 
  -5   2  15     1159.84     1153.29     32.64 o 
  -4   2  15      111.85      113.54     17.13 o 
  -3   2  15       15.06        8.25      8.19 o 
  -2   2  15      780.91      820.45     28.36 o 
  -1   2  15       48.53       51.28     15.36 o 
   0   2  15      336.52      333.66     35.55 o 
   1   2  15        0.94       -1.52     16.06 o 
   2   2  15       53.47       58.61     32.12 o 
 -14   3  15       56.55       58.57     16.86 o 
 -13   3  15       80.21       63.89     14.82 o 
 -12   3  15      372.94      388.70     31.22 o 
 -11   3  15       77.50       76.93     19.89 o 
 -10   3  15       46.22       45.84     17.31 o 
  -9   3  15      379.98      383.49     37.33 o 
  -8   3  15      440.84      451.18     27.46 o 
  -7   3  15      407.56      438.24     26.14 o 
  -6   3  15     1821.13     1866.74     45.50 o 
  -5   3  15        2.19       -3.02      9.00 o 
  -4   3  15     1144.40     1147.08     32.03 o 
  -3   3  15        1.72       -2.14      8.48 o 
  -2   3  15       49.91       35.89     10.81 o 
  -1   3  15     1013.45      923.28     39.65 o 
   0   3  15      361.76      334.88     28.67 o 
   1   3  15       42.97       45.22     33.32 o 
   2   3  15      224.90      233.91     47.87 o 
 -14   4  15      125.78      151.41     19.84 o 
 -13   4  15       18.46       35.88     12.68 o 
 -12   4  15      161.97      143.79     19.26 o 
 -11   4  15      168.25      155.93     19.67 o 
 -10   4  15      131.74      194.73     20.93 o 
  -9   4  15      368.79      289.29     20.21 o 
  -8   4  15      836.63      852.35     29.75 o 
  -7   4  15       41.24       61.27     12.04 o 
  -6   4  15      445.09      369.71     21.41 o 
  -5   4  15      764.81      703.06     27.04 o 
  -4   4  15      159.56      150.02     17.20 o 
  -3   4  15      220.56      206.13     17.31 o 
  -2   4  15      843.66      806.64     32.52 o 
  -1   4  15      248.17      239.37     45.24 o 
   0   4  15       46.56       42.16     27.81 o 
   1   4  15       11.44       35.07     18.82 o 
   2   4  15       11.94       24.12     18.25 o 
 -13   5  15       35.13       34.20     13.53 o 
 -12   5  15      212.80      156.71     19.90 o 
 -11   5  15       39.55       20.86     11.50 o 
 -10   5  15        0.04       -5.20      9.95 o 
  -9   5  15        0.95        2.43      9.11 o 
  -8   5  15      528.54      565.32     26.06 o 
  -7   5  15      207.94      203.04     17.61 o 
  -6   5  15      157.48      130.34     26.11 o 
  -5   5  15      222.22      180.15     18.76 o 
  -4   5  15       31.93       30.26     10.66 o 
  -3   5  15      641.26      677.74     26.72 o 
  -2   5  15      144.98      121.90     28.81 o 
  -1   5  15       84.30       66.31     17.46 o 
   0   5  15      166.26       94.74     19.04 o 
   1   5  15        9.93       -4.44     18.06 o 
   2   5  15       60.16       33.75     23.05 o 
 -13   6  15       34.28       68.84     16.11 o 
 -12   6  15      131.35      176.58     23.79 o 
 -11   6  15        0.19       12.13     11.05 o 
 -10   6  15        2.90        4.48      8.89 o 
  -9   6  15       66.54       59.21     12.43 o 
  -8   6  15        0.34       -7.89      8.12 o 
  -7   6  15      992.85     1049.37     31.95 o 
  -6   6  15       58.12       41.42     10.96 o 
  -5   6  15      426.20      382.65     24.89 o 
  -4   6  15       20.14       13.67      9.33 o 
  -3   6  15      257.53      290.29     24.74 o 
  -2   6  15      136.45      112.74     20.13 o 
  -1   6  15      507.31      551.51     40.40 o 
   0   6  15      826.84      863.00     43.13 o 
   1   6  15      129.70      126.01     22.08 o 
   2   6  15        8.98       21.96     20.42 o 
 -13   7  15        2.26        2.97     11.44 o 
 -12   7  15      168.06      147.69     17.75 o 
 -11   7  15       84.47       74.71     14.40 o 
 -10   7  15       55.03       64.10     12.84 o 
  -9   7  15      745.31      788.29     30.42 o 
  -8   7  15       14.14       13.61      9.57 o 
  -7   7  15      405.43      447.46     23.84 o 
  -6   7  15      227.89      213.17     18.00 o 
  -5   7  15        0.32        1.25      8.58 o 
  -4   7  15      244.18      279.18     26.14 o 
  -3   7  15     1005.65     1023.68     41.75 o 
  -2   7  15      334.03      314.21     28.75 o 
  -1   7  15      466.91      488.62     40.72 o 
   0   7  15       15.58        7.82     14.30 o 
   1   7  15      385.68      396.77     34.15 o 
 -12   8  15        4.40       -4.79     12.65 o 
 -11   8  15       54.05       46.26     12.78 o 
 -10   8  15      115.26      113.05     15.44 o 
  -9   8  15       12.22       -0.64     10.29 o 
  -8   8  15      226.79      213.55     18.79 o 
  -7   8  15      544.53      591.85     26.85 o 
  -6   8  15       89.88       78.82     13.15 o 
  -5   8  15      363.46      346.17     21.77 o 
  -4   8  15      237.74      232.21     34.48 o 
  -3   8  15      429.28      467.41     33.01 o 
  -2   8  15       11.45       36.31     19.94 o 
  -1   8  15      155.84      166.45     27.23 o 
   0   8  15      178.29      190.69     26.11 o 
   1   8  15       60.86      107.80     22.04 o 
 -12   9  15      142.62      166.98     18.74 o 
 -11   9  15       47.65       61.79     15.57 o 
 -10   9  15       92.29       77.76     13.79 o 
  -9   9  15      272.64      291.09     21.81 o 
  -8   9  15        9.76       11.47      9.52 o 
  -7   9  15      161.46      142.09     16.02 o 
  -6   9  15       22.55       26.39     10.13 o 
  -5   9  15        0.13        6.98      8.94 o 
  -4   9  15       45.69       33.58     12.79 o 
  -3   9  15      105.52      114.86     34.55 o 
  -2   9  15      371.18      387.96     32.65 o 
  -1   9  15        5.37       17.05     14.29 o 
   0   9  15       68.82       60.79     42.94 o 
 -11  10  15        8.04       -1.58     10.68 o 
 -10  10  15        5.00      -12.22     10.10 o 
  -9  10  15       31.05       24.20     12.74 o 
  -8  10  15       37.95       29.10     11.39 o 
  -7  10  15        9.10        4.05     10.06 o 
  -6  10  15       56.41       45.05     12.22 o 
  -5  10  15        0.50       20.09     11.30 o 
  -4  10  15      117.39      102.92     19.85 o 
  -3  10  15       80.80       73.25     18.23 o 
  -2  10  15      104.95       92.38     22.36 o 
  -1  10  15        7.98        4.68     15.41 o 
   0  10  15       15.17      -17.58     15.04 o 
 -11  11  15        2.06       -3.41     12.66 o 
 -10  11  15        0.37        0.15     10.55 o 
  -9  11  15        0.68       -1.44      9.83 o 
  -8  11  15       46.80       35.96     11.82 o 
  -7  11  15      291.77      306.73     22.55 o 
  -6  11  15       10.90        8.29     11.95 o 
  -5  11  15      159.92      145.83     18.74 o 
  -4  11  15      259.38      313.06     30.57 o 
  -3  11  15       84.94       81.24     26.72 o 
  -2  11  15        6.55        5.34     15.50 o 
  -1  11  15        1.50       -9.81     14.58 o 
 -10  12  15       15.78       12.16     11.89 o 
  -9  12  15       74.39       80.71     14.25 o 
  -8  12  15      228.91      282.45     32.34 o 
  -7  12  15       48.28       52.04     13.17 o 
  -6  12  15        4.82        0.56     10.97 o 
  -5  12  15      149.90      226.37     28.10 o 
  -4  12  15       21.71       12.58     20.12 o 
  -3  12  15       75.62       46.49     27.55 o 
  -2  12  15      234.53      235.14     29.47 o 
  -9  13  15       53.19       66.78     15.18 o 
  -8  13  15        1.26       -5.45     10.47 o 
  -7  13  15       92.57      107.77     17.86 o 
  -6  13  15        1.11        6.41     16.84 o 
  -5  13  15       93.29       90.02     20.61 o 
  -4  13  15      221.27      213.60     27.54 o 
  -3  13  15      277.51      305.85     32.88 o 
  -7  14  15       29.01       40.57     14.68 o 
  -6  14  15       16.92       20.37     13.57 o 
  -5  14  15       60.30       55.99     17.91 o 
  -4  14  15        0.45       -2.25     14.23 o 
 -13   0  16      342.39      386.42     40.23 o 
 -12   0  16        2.07       -9.26     14.40 o 
 -11   0  16      412.50      435.76     52.35 o 
 -10   0  16      129.70       80.64     30.56 o 
  -9   0  16      675.76      883.65     53.50 o 
  -8   0  16       36.54       -2.77     18.82 o 
  -7   0  16      632.39      685.16     99.90 o 
  -6   0  16      788.50      721.97     46.97 o 
  -5   0  16      632.04      801.38     48.30 o 
  -4   0  16      252.28      324.40     85.51 o 
  -3   0  16     1304.41     1252.78    121.65 o 
  -2   0  16      105.39       75.60     20.93 o 
  -1   0  16       76.53       45.78     26.49 o 
 -13   1  16      235.68      265.12     25.22 o 
 -12   1  16       29.77       36.72     16.08 o 
 -11   1  16        0.49        4.61      9.93 o 
 -10   1  16       13.23       18.91     17.60 o 
  -9   1  16      336.30      357.62     26.47 o 
  -8   1  16      136.67      122.36     17.89 o 
  -7   1  16      459.78      533.44     34.75 o 
  -6   1  16      403.53      430.13     31.40 o 
  -5   1  16        0.67       -6.30     10.12 o 
  -4   1  16       92.01       58.50     14.15 o 
  -3   1  16       59.36       65.26     16.14 o 
  -2   1  16       44.86       53.40     13.50 o 
  -1   1  16      753.40      819.77     49.01 o 
   0   1  16       80.37      132.34     36.92 o 
   1   1  16       80.53       52.87     32.85 o 
 -13   2  16       20.29       35.44     12.75 o 
 -12   2  16       24.41       24.01     11.86 o 
 -11   2  16        5.45        2.43     15.32 o 
 -10   2  16       23.14        9.87     10.83 o 
  -9   2  16      150.71      145.87     18.56 o 
  -8   2  16        3.32        0.52     10.71 o 
  -7   2  16       45.35       45.18     13.32 o 
  -6   2  16      182.63      179.67     19.76 o 
  -5   2  16      231.23      233.03     21.68 o 
  -4   2  16      230.30      256.22     22.02 o 
  -3   2  16      390.79      361.69     34.55 o 
  -2   2  16        5.71        8.34      9.85 o 
  -1   2  16       41.19       63.83     16.41 o 
   0   2  16       37.75       28.15     25.08 o 
   1   2  16        9.43       50.68     29.62 o 
 -13   3  16        1.35       -2.62     10.93 o 
 -12   3  16       60.80       63.53     14.74 o 
 -11   3  16       16.33       17.60     13.74 o 
 -10   3  16      213.27      181.05     20.81 o 
  -9   3  16        0.18       -6.82     10.02 o 
  -8   3  16       47.23       50.52     14.18 o 
  -7   3  16       10.80        8.72     11.02 o 
  -6   3  16       42.59       42.26     13.45 o 
  -5   3  16       59.27       49.26     11.70 o 
  -4   3  16        5.01        6.11      8.91 o 
  -3   3  16        4.84        7.74     10.69 o 
  -2   3  16      198.72      227.59     25.33 o 
  -1   3  16       83.25      117.06     20.26 o 
   0   3  16        9.06        5.93     16.08 o 
   1   3  16        0.06       -0.42     25.24 o 
 -13   4  16       62.24       84.62     16.62 o 
 -12   4  16        0.50       15.29     11.33 o 
 -11   4  16      135.35      149.27     19.62 o 
 -10   4  16       20.47       15.55     11.78 o 
  -9   4  16       16.57       13.66     13.21 o 
  -8   4  16      416.36      461.48     28.62 o 
  -7   4  16       78.22       62.86     12.55 o 
  -6   4  16      283.14      278.99     24.06 o 
  -5   4  16      457.93      474.34     24.18 o 
  -4   4  16        1.23       -0.94      9.15 o 
  -3   4  16       17.15       21.31     10.52 o 
  -2   4  16      615.25      634.50     36.27 o 
  -1   4  16       18.78       22.97     18.45 o 
   0   4  16        0.48       10.34     14.22 o 
   1   4  16      256.19      181.04     32.96 o 
 -13   5  16       26.42       45.65     14.32 o 
 -12   5  16      196.89      199.95     22.13 o 
 -11   5  16       65.49       46.94     14.22 o 
 -10   5  16      261.80      260.96     24.26 o 
  -9   5  16      310.18      347.07     22.64 o 
  -8   5  16       19.05       15.11      9.98 o 
  -7   5  16      575.93      559.57     26.48 o 
  -6   5  16      699.71      756.75     32.66 o 
  -5   5  16       70.14       74.03     13.02 o 
  -4   5  16      356.89      374.66     22.36 o 
  -3   5  16      491.28      476.41     37.43 o 
  -2   5  16      124.96      128.91     25.66 o 
  -1   5  16      362.31      390.81     35.28 o 
   0   5  16      367.39      391.55     32.99 o 
   1   5  16       33.33       28.06     21.23 o 
 -13   6  16       72.55       29.21     16.57 o 
 -12   6  16        4.94       18.04     13.16 o 
 -11   6  16      102.46      118.19     19.40 o 
 -10   6  16       20.23        3.98      9.70 o 
  -9   6  16        7.35        8.05      9.81 o 
  -8   6  16      197.86      198.85     18.62 o 
  -7   6  16       21.07       21.30     10.42 o 
  -6   6  16        0.58       -7.76      8.57 o 
  -5   6  16      742.98      810.68     39.17 o 
  -4   6  16       63.85       77.11     13.00 o 
  -3   6  16      282.81      232.61     25.65 o 
  -2   6  16      275.47      322.07     44.28 o 
  -1   6  16        3.26       26.48     15.47 o 
   0   6  16      162.39      130.46     22.78 o 
 -12   7  16        0.31       13.77     10.93 o 
 -11   7  16        8.21       -6.35      9.48 o 
 -10   7  16       14.75        6.54     11.84 o 
  -9   7  16       62.71       49.84     12.82 o 
  -8   7  16       21.63        3.63     14.06 o 
  -7   7  16       19.67       24.81     10.23 o 
  -6   7  16       12.69        7.78      9.82 o 
  -5   7  16       65.99       55.99     20.68 o 
  -4   7  16        7.63        1.71     11.10 o 
  -3   7  16       24.06       39.16     16.11 o 
  -2   7  16        0.06       -5.53     12.56 o 
  -1   7  16      434.22      437.57     34.68 o 
   0   7  16       11.97       13.21     15.76 o 
 -12   8  16        0.27       -3.96     11.47 o 
 -11   8  16       23.96        7.37     16.60 o 
 -10   8  16      135.84      129.29     20.19 o 
  -9   8  16        4.77        2.63     10.39 o 
  -8   8  16       81.15       67.41     12.88 o 
  -7   8  16      154.09      139.26     16.43 o 
  -6   8  16       88.24       94.66     15.91 o 
  -5   8  16       11.72        0.44     15.02 o 
  -4   8  16       80.52       52.81     17.07 o 
  -3   8  16       10.35       18.15     14.12 o 
  -2   8  16        2.12      -10.96     12.44 o 
  -1   8  16        3.23      -21.25     14.17 o 
   0   8  16        1.56        7.95     17.74 o 
 -11   9  16       13.58        5.60     11.21 o 
 -10   9  16      184.13      159.26     19.10 o 
  -9   9  16        8.48        2.05      9.62 o 
  -8   9  16        1.49       -2.77      9.91 o 
  -7   9  16       91.84       66.82     13.30 o 
  -6   9  16      115.64      116.35     16.20 o 
  -5   9  16       30.30       10.87     11.46 o 
  -4   9  16      334.84      416.34     33.14 o 
  -3   9  16       39.01       27.55     21.73 o 
  -2   9  16      165.74      190.68     25.98 o 
  -1   9  16       14.44       -6.01     14.97 o 
 -11  10  16       28.01       13.86     12.30 o 
 -10  10  16       47.65       40.00     12.89 o 
  -9  10  16       22.62       16.44     11.12 o 
  -8  10  16      517.48      538.75     42.47 o 
  -7  10  16       21.39       15.86     11.14 o 
  -6  10  16       30.93       28.86     16.54 o 
  -5  10  16      144.09      162.16     20.04 o 
  -4  10  16        8.48       -2.79     13.52 o 
  -3  10  16       20.21       24.20     15.36 o 
  -2  10  16      276.00      250.89     54.29 o 
 -10  11  16       85.94       65.07     14.55 o 
  -9  11  16       30.99       24.84     12.39 o 
  -8  11  16       23.48        8.45     10.90 o 
  -7  11  16       12.55      -10.47      9.69 o 
  -6  11  16      121.22      133.34     18.59 o 
  -5  11  16       16.48       22.41     15.62 o 
  -4  11  16      318.23      389.09     33.75 o 
  -3  11  16       39.98        4.72     20.11 o 
  -2  11  16       21.49       -4.57     25.81 o 
  -9  12  16       18.53       13.69     11.50 o 
  -8  12  16       66.32       87.50     15.86 o 
  -7  12  16       20.74       26.05     13.76 o 
  -6  12  16        5.32      -11.85     11.32 o 
  -5  12  16       19.24       12.37     14.95 o 
  -4  12  16        3.31        1.30     15.56 o 
 -13   1  17       10.70       14.45     12.36 o 
 -12   1  17       26.85        9.27     12.14 o 
 -11   1  17       47.66       20.39     11.97 o 
 -10   1  17       51.90       42.63     14.54 o 
  -9   1  17      395.66      373.56     28.12 o 
  -8   1  17      123.58      107.02     17.95 o 
  -7   1  17       35.32       31.79     13.83 o 
  -6   1  17       25.41       25.39     13.18 o 
  -5   1  17       26.86       20.85     12.38 o 
  -4   1  17        1.98        1.50     11.31 o 
  -3   1  17       11.69        4.63     11.30 o 
  -2   1  17       66.29       58.73     17.42 o 
  -1   1  17      107.45      132.75     38.69 o 
 -13   2  17       92.25       82.41     16.66 o 
 -12   2  17        1.67        6.51     11.34 o 
 -11   2  17      152.95      154.94     20.15 o 
 -10   2  17       58.37       69.79     15.89 o 
  -9   2  17       67.60       48.37     14.69 o 
  -8   2  17      204.31      222.87     22.61 o 
  -7   2  17        0.28       -2.68     11.48 o 
  -6   2  17      260.43      247.92     23.59 o 
  -5   2  17      297.48      314.91     29.60 o 
  -4   2  17      161.21      183.58     20.33 o 
  -3   2  17       61.58       85.33     16.32 o 
  -2   2  17       59.45       37.80     43.96 o 
  -1   2  17        8.35       -4.48     24.72 o 
 -13   3  17        7.83       15.26     12.41 o 
 -12   3  17       72.53       88.32     19.10 o 
 -11   3  17       15.46       18.55     12.09 o 
 -10   3  17      165.18      143.98     20.10 o 
  -9   3  17      358.29      391.19     29.74 o 
  -8   3  17      261.94      261.49     24.49 o 
  -7   3  17      156.00      117.68     17.74 o 
  -6   3  17      208.14      168.67     20.48 o 
  -5   3  17       23.01      -16.92     11.28 o 
  -4   3  17       28.99       16.59     12.13 o 
  -3   3  17      270.76      309.19     24.80 o 
  -2   3  17      106.59      140.86     21.85 o 
  -1   3  17      225.00      268.88     28.76 o 
   0   3  17        1.24       -1.87     18.71 o 
 -12   4  17       28.36       16.44     12.32 o 
 -11   4  17       76.65       37.82     14.45 o 
 -10   4  17        9.82        2.55     11.87 o 
  -9   4  17       17.26       -0.41     12.12 o 
  -8   4  17       30.24       18.20     14.28 o 
  -7   4  17       47.07       59.52     18.66 o 
  -6   4  17      108.58       76.76     16.20 o 
  -5   4  17      255.49      270.85     40.41 o 
  -4   4  17       16.68       30.83     11.29 o 
  -3   4  17       30.21       32.10     15.67 o 
  -2   4  17       24.36      -10.70     13.42 o 
  -1   4  17       73.00       77.66     38.43 o 
 -12   5  17        9.39       49.99     14.64 o 
 -11   5  17        0.50       -4.34     11.27 o 
 -10   5  17        1.42       18.27     12.90 o 
  -9   5  17       72.13       58.48     24.87 o 
  -8   5  17       24.61       -6.38     10.26 o 
  -7   5  17        1.90       15.76     11.86 o 
  -6   5  17        4.00       -0.86      9.57 o 
  -5   5  17      134.12      113.33     15.68 o 
  -4   5  17       43.97       46.87     25.64 o 
  -3   5  17      111.66      170.17     41.66 o 
  -2   5  17      196.15      214.77     26.59 o 
  -1   5  17        9.11       14.77     15.68 o 
 -12   6  17        2.00        2.62     11.05 o 
 -11   6  17        0.13      -15.13     11.25 o 
 -10   6  17      149.66      118.84     26.52 o 
  -9   6  17      149.38      178.01     21.27 o 
  -8   6  17       42.29       38.86     11.95 o 
  -7   6  17       32.75       22.62     11.30 o 
  -6   6  17       29.38       22.51     10.68 o 
  -5   6  17        2.74       -8.58      9.65 o 
  -4   6  17      149.71      158.83     24.08 o 
  -3   6  17        9.02       13.04     15.16 o 
  -2   6  17      188.53      220.99     27.69 o 
  -1   6  17        3.92        1.25     15.24 o 
 -11   7  17        5.01       -6.72     11.24 o 
 -10   7  17       80.64       63.98     13.58 o 
  -9   7  17        8.33        6.07      9.91 o 
  -8   7  17       41.69       31.57     11.23 o 
  -7   7  17      286.68      340.27     25.54 o 
  -6   7  17        3.13       -5.35     11.96 o 
  -5   7  17        4.15       10.71     11.39 o 
  -4   7  17      250.81      275.74     29.92 o 
  -3   7  17       44.54       16.56     15.70 o 
  -2   7  17       34.51       14.49     15.09 o 
 -11   8  17       75.58       70.25     16.47 o 
 -10   8  17       59.94       40.12     13.00 o 
  -9   8  17       82.91      105.74     15.59 o 
  -8   8  17      120.97      109.50     18.78 o 
  -7   8  17        4.37       18.29     11.05 o 
  -6   8  17       33.23       31.40     11.90 o 
  -5   8  17       65.42       34.46     13.86 o 
  -4   8  17       67.07       38.93     17.71 o 
  -3   8  17      133.19      167.90     25.03 o 
  -2   8  17      141.00      137.72     23.78 o 
 -10   9  17      115.14      105.31     16.54 o 
  -9   9  17        8.32       16.84     11.46 o 
  -8   9  17       45.59       43.87     13.41 o 
  -7   9  17      314.86      269.89     30.48 o 
  -6   9  17       40.14       34.82     13.96 o 
  -5   9  17        0.33       -2.15     12.30 o 
  -4   9  17       90.87       81.23     47.44 o 
  -3   9  17       26.39       24.38     15.47 o 
  -9  10  17        0.10        0.48     11.49 o 
  -8  10  17       11.76       10.12     10.69 o 
  -7  10  17        4.10       21.77     11.44 o 
  -6  10  17       12.95       21.47     14.18 o 
  -5  10  17        8.54      -11.06     15.60 o 
  -4  10  17        3.33       15.62     16.19 o 
  -8  11  17       12.62       13.31     11.02 o 
  -7  11  17        4.09       16.24     13.26 o 
  -6  11  17        4.66       20.93     13.15 o 
  -5  11  17       18.82       19.55     17.83 o 
 -12   0  18       21.79       14.17     27.53 o 
 -11   0  18       28.16       12.57     19.49 o 
 -10   0  18        3.48        7.75     17.05 o 
  -9   0  18      109.47      122.40     27.83 o 
  -8   0  18      177.70      216.14     32.87 o 
  -7   0  18       83.57       57.35     21.34 o 
  -6   0  18      479.85      407.57     41.39 o 
  -5   0  18       20.76       15.33     19.87 o 
  -4   0  18       62.15       51.06     21.94 o 
  -3   0  18        6.49       -2.98     17.10 o 
 -12   1  18       50.42       56.47     15.66 o 
 -11   1  18        0.05       -5.17     10.29 o 
 -10   1  18      275.46      274.46     26.31 o 
  -9   1  18       57.60       36.07     14.34 o 
  -8   1  18        1.15        7.37     12.29 o 
  -7   1  18       43.45       47.33     15.73 o 
  -6   1  18      128.08      115.27     19.11 o 
  -5   1  18      114.76      124.34     21.65 o 
  -4   1  18      360.14      385.12     28.02 o 
  -3   1  18        1.60       12.16     13.28 o 
  -2   1  18       92.56      123.37     39.73 o 
 -12   2  18        5.78       23.90     13.23 o 
 -11   2  18        9.04       -8.24     11.18 o 
 -10   2  18       10.05       19.16     12.93 o 
  -9   2  18       31.82       38.04     14.50 o 
  -8   2  18      218.94      241.99     24.30 o 
  -7   2  18       45.11       25.54     13.35 o 
  -6   2  18       87.74       74.58     31.20 o 
  -5   2  18        1.85      -11.46     12.19 o 
  -4   2  18       21.18        8.67     12.37 o 
  -3   2  18       82.38       81.33     29.51 o 
  -2   2  18       95.06       83.64     51.10 o 
 -12   3  18        0.45       -3.28     11.61 o 
 -11   3  18        2.83        0.68     11.79 o 
 -10   3  18       21.98       24.16     13.26 o 
  -9   3  18       23.55       20.64     13.05 o 
  -8   3  18       36.04       14.29     13.26 o 
  -7   3  18       45.66       60.44     15.63 o 
  -6   3  18        5.31       -6.33     12.03 o 
  -5   3  18      132.20      100.01     17.33 o 
  -4   3  18       24.51        9.81     12.85 o 
  -3   3  18       14.28       -4.79     18.30 o 
  -2   3  18        0.11       -1.52     26.59 o 
 -11   4  18       76.04       61.41     23.62 o 
 -10   4  18        0.93      -16.19     10.79 o 
  -9   4  18       52.32       60.10     16.09 o 
  -8   4  18        0.37       29.27     14.08 o 
  -7   4  18       43.73        6.28     12.62 o 
  -6   4  18      112.31      116.87     18.74 o 
  -5   4  18       25.99       -2.95     11.96 o 
  -4   4  18       40.37       17.62     15.51 o 
  -3   4  18       93.59       99.09     26.74 o 
  -2   4  18        4.75        1.36     20.94 o 
 -11   5  18        9.57       -0.56     12.38 o 
 -10   5  18       79.14       57.43     15.86 o 
  -9   5  18       33.49       37.09     14.32 o 
  -8   5  18       17.85        9.20     20.22 o 
  -7   5  18      200.17      238.07     24.11 o 
  -6   5  18       48.04       41.23     15.56 o 
  -5   5  18       43.76       49.47     14.84 o 
  -4   5  18        6.98        3.08     18.55 o 
  -3   5  18       27.47       45.78     17.66 o 
 -11   6  18       35.95       43.93     15.57 o 
 -10   6  18        5.41        5.81     12.80 o 
  -9   6  18       22.83       11.59     12.26 o 
  -8   6  18       56.11       62.23     15.96 o 
  -7   6  18       10.03       14.76     13.03 o 
  -6   6  18       62.02       68.81     15.74 o 
  -5   6  18       31.41       46.58     14.73 o 
  -4   6  18        0.04       -9.37     16.29 o 
  -3   6  18       87.87       86.15     20.90 o 
 -10   7  18       49.91       52.89     15.48 o 
  -9   7  18       13.58       13.29     13.30 o 
  -8   7  18       94.90       84.81     15.03 o 
  -7   7  18        1.21       -1.94     10.76 o 
  -6   7  18       49.73       53.03     14.59 o 
  -5   7  18       66.43       90.44     17.10 o 
  -4   7  18       77.64       59.91     23.22 o 
  -9   8  18       15.26       25.24     12.44 o 
  -8   8  18        0.87        4.87     10.92 o 
  -7   8  18       11.55       13.65     15.45 o 
  -6   8  18        0.07        3.03     12.80 o 
  -5   8  18        0.23        9.82     16.09 o 
  -8   9  18        7.48       11.14     11.98 o 
  -7   9  18      127.59      120.00     19.46 o 
  -6   9  18        7.21       -1.81     12.16 o 
 -11   1  19        0.69       17.87     14.59 o 
 -10   1  19       63.11       43.53     17.64 o 
  -9   1  19        1.86       -5.77     12.87 o 
  -8   1  19       49.54       30.82     14.37 o 
  -7   1  19       11.68       -3.59     13.09 o 
  -6   1  19        0.55        8.28     15.64 o 
  -5   1  19        6.09        4.81     13.00 o 
  -4   1  19        3.60       14.20     14.31 o 
 -10   2  19       98.90       94.41     26.01 o 
  -9   2  19      220.49      235.24     33.91 o 
  -8   2  19       38.82        2.34     13.45 o 
  -7   2  19       49.72       55.55     22.99 o 
  -6   2  19       43.49       33.29     15.37 o 
  -5   2  19        7.71        0.94     13.35 o 
  -4   2  19       24.40       21.86     14.94 o 
 -10   3  19      131.88      104.81     18.94 o 
  -9   3  19       10.21       14.49     13.88 o 
  -8   3  19       27.22       31.70     14.82 o 
  -7   3  19       83.53       69.06     17.23 o 
  -6   3  19      105.08       94.18     18.17 o 
  -5   3  19       49.62       42.41     15.47 o 
  -4   3  19      105.02       65.77     25.51 o 
 -10   4  19      108.40      144.65     20.85 o 
  -9   4  19       58.77       48.43     17.78 o 
  -8   4  19       65.86       42.05     16.21 o 
  -7   4  19       29.80       17.32     14.10 o 
  -6   4  19      106.07      103.57     19.38 o 
  -5   4  19        9.57        9.79     14.09 o 
  -9   5  19       23.95       10.45     14.36 o 
  -8   5  19       12.01        8.14     13.92 o 
  -7   5  19       11.81       23.01     13.98 o 
  -6   5  19       92.43       66.20     16.35 o 
  -5   5  19       39.73       17.78     16.45 o 
  -8   6  19        1.32       -5.95     13.02 o 
  -7   6  19        1.94       -1.55     13.75 o 
  -6   6  19        9.66       19.84     16.46 o 
                                                 
